# Supplementary material for: Triaqua­(2,2′-bipyridine N,N′-dioxide-κ2 O,O′)(5-nitro­benzene-1,3-dicarboxyl­ato-κO 1)zinc(II)
Source: Acta Crystallogr Sect E Struct Rep Online. 2009 May 20;65(Pt 6):m660. doi: 10.1107/S1600536809015451 (PMC2969831; doi:10.1107/S1600536809015451)
Supplement: Supplementary file 1 [file e-65-0m660-sup1.cif]

##############################################################################
###                                                                        ###
###        Electronic paper (Acta Crystallographica Section E)             ###
###                                                                        ###
##############################################################################
#                                                                            #
# This CIF contains the data in a paper accepted for publication in Acta     #
# Crystallographica Section E. It conforms to the requirements of Notes      #
# for Authors for Section E, and has been peer reviewed under the auspices   #
# of the IUCr Commission on Journals.                                        #
#                                                                            #
# Full details of the Crystallographic Information File format               #
# are given in the paper "The Crystallographic Information File (CIF):       #
# a New Standard Archive File for Crystallography" by S. R. Hall, F. H.      #
# Allen and I. D. Brown [Acta Cryst. (1991), A47, 655-685].                  #
#                                                                            #
# The current version of the core CIF dictionary is obtainable from          #
# ftp://ftp.iucr.org/pub/cif_core.dic. The current version number is 2.4.    #
#                                                                            #
# Software is freely available for graphical display of the structure(s) in  #
# this CIF.  For information consult the CIF home page http://www.iucr.org/  #
# cif/home.html                                                              #
#                                                                            #
# This file may be used for bona fide research purposes within the           #
# scientific community so long as proper attribution is given to the journal # 
# article from which it was obtained.                                        #
#                                                                            #
##############################################################################
                                             
data_I
_audit_creation_method     SHELXL-97
_chemical_name_systematic
;
Triaqua(2,2'-bipyridine
<i>N</i>,<i>N</i>'-dioxide-\k^2^<i>O</i>,<i>O</i>')(5-nitrobenzene-1,3-
dicarboxylato-\k<i>O</i>^1^)zinc(II)
;
_chemical_name_common     ?
_chemical_formula_moiety     'C18 H17 N3 O11 Zn'
_chemical_formula_sum     'C18 H17 N3 O11 Zn'
_chemical_formula_iupac     '[Zn (C8 H3 N O6) (C10 H8 N2 O2) (H2 O)3]'
_chemical_formula_weight     516.72
_chemical_melting_point     ?
_symmetry_cell_setting     'triclinic'
_symmetry_space_group_name_H-M     'P -1'
_symmetry_space_group_name_Hall     '-P 1'
loop_
    _symmetry_equiv_pos_as_xyz
    'x, y, z'
    '-x, -y, -z'
_cell_length_a     8.3040(14)
_cell_length_b     10.7036(18)
_cell_length_c     11.6546(19)
_cell_angle_alpha     87.217(3)
_cell_angle_beta     88.436(3)
_cell_angle_gamma     87.006(3)
_cell_volume     1032.9(3)
_cell_formula_units_Z     2
_cell_measurement_reflns_used     1831
_cell_measurement_theta_min     2.53
_cell_measurement_theta_max     25.84
_cell_measurement_temperature     294(2)
_exptl_crystal_description     'plate'
_exptl_crystal_colour     'colourless'
_exptl_crystal_size_max     0.20
_exptl_crystal_size_mid     0.19
_exptl_crystal_size_min     0.15
_exptl_crystal_density_diffrn     1.661
_exptl_crystal_density_meas     ?
_exptl_crystal_density_method     'not measured'
_exptl_crystal_F_000     528
_exptl_absorpt_coefficient_mu     1.257
_exptl_absorpt_correction_type     'multi-scan'
_exptl_absorpt_process_details     '(SADABS; Sheldrick, 1996)'
_exptl_absorpt_correction_T_min     0.778
_exptl_absorpt_correction_T_max     0.828
_exptl_special_details
;
;
_diffrn_ambient_temperature     294(2)
_diffrn_radiation_type     MoK\a
_diffrn_radiation_wavelength     0.71073
_diffrn_radiation_source     'fine-focus sealed tube'
_diffrn_radiation_monochromator     graphite
_diffrn_measurement_device_type     'Bruker SMART CCD area-detector'
_diffrn_measurement_method     '\f and \w'
_diffrn_detector_area_resol_mean     0
_diffrn_reflns_number     6281
_diffrn_reflns_av_R_equivalents     0.0749
_diffrn_reflns_av_sigmaI/netI     0.0990
_diffrn_reflns_theta_min     1.75
_diffrn_reflns_theta_max     25.00
_diffrn_reflns_theta_full     25.00
_diffrn_measured_fraction_theta_max     0.994
_diffrn_measured_fraction_theta_full     0.994
_diffrn_reflns_limit_h_min     -9
_diffrn_reflns_limit_h_max     9
_diffrn_reflns_limit_k_min     -12
_diffrn_reflns_limit_k_max     12
_diffrn_reflns_limit_l_min     -13
_diffrn_reflns_limit_l_max     12
_diffrn_standards_number     0
_diffrn_standards_interval_count     0
_diffrn_standards_interval_time     0
_diffrn_standards_decay_%     0
_refine_special_details
;
Refinement of <i>F</i>^2^ against ALL reflections. The weighted <i>R</i>-factor
<i>wR</i> and goodness of fit <i>S</i> are based on <i>F</i>^2^, conventional
<i>R</i>-factors <i>R</i> are based on <i>F</i>, with <i>F</i> set to zero for
negative <i>F</i>^2^. The threshold expression of <i>F</i>^2^ >
\s(<i>F</i>^2^) is used only for calculating <i>R</i>-factors(gt) <i>etc</i>.
and is not relevant to the choice of reflections for refinement.
<i>R</i>-factors based on <i>F</i>^2^ are statistically about twice as large
as those based on <i>F</i>, and <i>R</i>- factors based on ALL data will be
even larger.
;
_reflns_number_total     3604
_reflns_number_gt     2737
_reflns_threshold_expression     I>2\s(I)
_refine_ls_structure_factor_coef     Fsqd
_refine_ls_matrix_type     full
_refine_ls_R_factor_all     0.0768
_refine_ls_R_factor_gt     0.0543
_refine_ls_wR_factor_gt     0.1196
_refine_ls_wR_factor_ref     0.1428
_refine_ls_goodness_of_fit_ref     1.045
_refine_ls_restrained_S_all     1.044
_refine_ls_number_reflns     3604
_refine_ls_number_parameters     316
_refine_ls_number_restraints     15
_refine_ls_hydrogen_treatment     mixed
_refine_ls_weighting_scheme     calc
_refine_ls_weighting_details
                 'calc w=1/[\s^2^(Fo^2^)+(0.0678P)^2^] where P=(Fo^2^+2Fc^2^)/3'
_atom_sites_solution_hydrogens     geom
_atom_sites_solution_primary     direct
_atom_sites_solution_secondary     difmap
_refine_ls_shift/su_max     0.001
_refine_ls_shift/su_mean     0.000
_refine_diff_density_max     0.622
_refine_diff_density_min     -0.523
_refine_ls_extinction_method     none
_refine_ls_extinction_coef     ?
loop_
    _atom_type_symbol
    _atom_type_description
    _atom_type_scat_dispersion_real
    _atom_type_scat_dispersion_imag
    _atom_type_scat_source
    'C' 'C' 0.0033 0.0016
                         'International Tables Vol C Tables 4.2.6.8 and 6.1.1.4'
    'H' 'H' 0.0000 0.0000
                         'International Tables Vol C Tables 4.2.6.8 and 6.1.1.4'
    'N' 'N' 0.0061 0.0033
                         'International Tables Vol C Tables 4.2.6.8 and 6.1.1.4'
    'O' 'O' 0.0106 0.0060
                         'International Tables Vol C Tables 4.2.6.8 and 6.1.1.4'
    'Zn' 'Zn' 0.2839 1.4301
                         'International Tables Vol C Tables 4.2.6.8 and 6.1.1.4'
_computing_data_collection     'SMART (Bruker, 2001)'
_computing_cell_refinement     'SAINT-Plus (Bruker, 2001)'
_computing_data_reduction     'SAINT-Plus (Bruker, 2001)'
_computing_structure_solution     'SHELXS97 (Sheldrick, 2008)'
_computing_structure_refinement     'SHELXL97 (Sheldrick, 2008)'
_computing_molecular_graphics     'SHELXTL (Sheldrick, 2008)'
_computing_publication_material     'SHELXTL (Sheldrick, 2008)'
loop_
    _atom_site_type_symbol
    _atom_site_label
    _atom_site_fract_x
    _atom_site_fract_y
    _atom_site_fract_z
    _atom_site_U_iso_or_equiv
    _atom_site_adp_type
    _atom_site_calc_flag
    _atom_site_refinement_flags
    _atom_site_occupancy
    _atom_site_disorder_assembly
    _atom_site_disorder_group
    C C1 0.1974(7) 0.7637(5) 0.4162(4) 0.0393(13) Uani d . 1 . .
    H H1 0.2819 0.7530 0.3629 0.047 Uiso calc R 1 . .
    C C2 0.0764(7) 0.8456(5) 0.3923(5) 0.0501(15) Uani d . 1 . .
    H H2 0.0790 0.8941 0.3239 0.060 Uiso calc R 1 . .
    C C3 -0.0552(7) 0.8599(5) 0.4689(5) 0.0422(14) Uani d . 1 . .
    H H3 -0.1426 0.9146 0.4510 0.051 Uiso calc R 1 . .
    C C4 -0.0514(7) 0.7907(5) 0.5715(5) 0.0419(13) Uani d . 1 . .
    H H4 -0.1365 0.7988 0.6245 0.050 Uiso calc R 1 . .
    C C5 0.0808(6) 0.7082(4) 0.5958(4) 0.0291(11) Uani d . 1 . .
    C C6 0.0829(6) 0.6224(4) 0.6979(4) 0.0316(11) Uani d . 1 . .
    C C7 -0.0296(7) 0.5359(5) 0.7202(5) 0.0446(14) Uani d . 1 . .
    H H7 -0.1152 0.5322 0.6710 0.054 Uiso calc R 1 . .
    C C8 -0.0185(7) 0.4531(5) 0.8157(5) 0.0467(15) Uani d . 1 . .
    H H8 -0.0946 0.3931 0.8298 0.056 Uiso calc R 1 . .
    C C9 0.1038(7) 0.4616(5) 0.8867(5) 0.0437(14) Uani d . 1 . .
    H H9 0.1116 0.4074 0.9514 0.052 Uiso calc R 1 . .
    C C10 0.2200(6) 0.5500(5) 0.8659(4) 0.0383(12) Uani d . 1 . .
    H H10 0.3051 0.5543 0.9155 0.046 Uiso calc R 1 . .
    C C11 0.6375(6) 0.7121(4) 0.8717(4) 0.0319(11) Uani d . 1 . .
    C C12 0.6641(6) 0.8090(4) 0.9588(4) 0.0294(11) Uani d . 1 . .
    C C13 0.6310(6) 0.7849(4) 1.0732(4) 0.0315(12) Uani d . 1 . .
    H H13 0.5928 0.7074 1.0966 0.038 Uiso calc R 1 . .
    C C14 0.6522(6) 0.8719(4) 1.1562(4) 0.0279(11) Uani d . 1 . .
    C C15 0.6128(6) 0.8387(4) 1.2805(4) 0.0313(12) Uani d . 1 . .
    C C16 0.7084(6) 0.9882(4) 1.1206(4) 0.0308(11) Uani d . 1 . .
    H H16 0.7229 1.0490 1.1732 0.037 Uiso calc R 1 . .
    C C17 0.7419(6) 1.0105(4) 1.0055(4) 0.0305(11) Uani d . 1 . .
    C C18 0.7202(6) 0.9267(5) 0.9228(4) 0.0345(12) Uani d . 1 . .
    H H18 0.7417 0.9469 0.8456 0.041 Uiso calc R 1 . .
    N N1 0.1998(5) 0.6958(4) 0.5163(3) 0.0334(10) Uani d U 1 . .
    N N2 0.2069(5) 0.6291(4) 0.7726(3) 0.0337(10) Uani d . 1 . .
    N N3 0.8039(6) 1.1326(4) 0.9671(4) 0.0534(14) Uani d . 1 . .
    O O1 0.3113(4) 0.7178(3) 0.7539(3) 0.0333(8) Uani d . 1 . .
    O O2 0.3271(4) 0.6146(3) 0.5377(3) 0.0321(8) Uani d U 1 . .
    O O3 0.6489(4) 0.7466(3) 0.7662(3) 0.0352(8) Uani d . 1 . .
    O O4 0.6108(5) 0.6041(3) 0.9116(3) 0.0420(9) Uani d . 1 . .
    O O5 0.5983(5) 0.7257(3) 1.3088(3) 0.0444(10) Uani d . 1 . .
    O O6 0.5973(5) 0.9246(3) 1.3487(3) 0.0473(10) Uani d . 1 . .
    O O7 0.8838(7) 1.1868(4) 1.0367(4) 0.0822(16) Uani d . 1 . .
    O O8 0.7846(7) 1.1702(4) 0.8683(4) 0.0804(16) Uani d . 1 . .
    O O9 0.5579(5) 0.4929(3) 0.7204(3) 0.0339(8) Uani d D 1 . .
    H H9A 0.546(7) 0.418(2) 0.732(4) 0.051 Uiso d D 1 . .
    H H9B 0.562(7) 0.518(4) 0.786(2) 0.051 Uiso d D 1 . .
    O O10 0.4917(6) 0.8518(3) 0.5648(3) 0.0561(12) Uani d D 1 . .
    H H10A 0.544(7) 0.872(6) 0.509(4) 0.084 Uiso d D 1 . .
    H H10B 0.421(6) 0.904(5) 0.583(5) 0.084 Uiso d D 1 . .
    O O11 0.6736(4) 0.6260(3) 0.5182(3) 0.0326(8) Uani d D 1 . .
    H H11A 0.640(6) 0.556(2) 0.514(4) 0.049 Uiso d D 1 . .
    H H11B 0.644(6) 0.664(4) 0.458(3) 0.049 Uiso d D 1 . .
    Zn Zn1 0.50994(7) 0.67555(5) 0.64551(4) 0.0280(2) Uani d . 1 . .
loop_
    _atom_site_aniso_label
    _atom_site_aniso_U_11
    _atom_site_aniso_U_22
    _atom_site_aniso_U_33
    _atom_site_aniso_U_12
    _atom_site_aniso_U_13
    _atom_site_aniso_U_23
    C1 0.045(3) 0.047(3) 0.025(3) 0.002(3) 0.001(2) 0.001(2)
    C2 0.064(4) 0.049(4) 0.036(3) -0.006(3) -0.001(3) 0.014(3)
    C3 0.039(3) 0.034(3) 0.053(4) -0.002(2) -0.009(3) 0.005(3)
    C4 0.049(3) 0.033(3) 0.045(3) -0.016(3) 0.003(3) -0.002(3)
    C5 0.025(3) 0.031(3) 0.032(3) -0.003(2) 0.002(2) 0.000(2)
    C6 0.032(3) 0.031(3) 0.031(3) -0.005(2) 0.005(2) 0.005(2)
    C7 0.055(4) 0.039(3) 0.041(3) -0.012(3) 0.003(3) 0.004(3)
    C8 0.051(4) 0.037(3) 0.052(4) -0.015(3) 0.011(3) 0.007(3)
    C9 0.059(4) 0.035(3) 0.035(3) -0.002(3) 0.009(3) 0.011(2)
    C10 0.041(3) 0.042(3) 0.032(3) 0.003(2) 0.003(2) -0.002(2)
    C11 0.039(3) 0.032(3) 0.026(3) -0.004(2) 0.001(2) -0.007(2)
    C12 0.040(3) 0.025(3) 0.022(3) -0.003(2) 0.001(2) 0.000(2)
    C13 0.053(3) 0.017(2) 0.024(3) -0.004(2) 0.005(2) -0.004(2)
    C14 0.036(3) 0.027(3) 0.020(2) -0.002(2) 0.003(2) 0.000(2)
    C15 0.046(3) 0.021(3) 0.027(3) -0.006(2) 0.005(2) -0.007(2)
    C16 0.036(3) 0.027(3) 0.029(3) -0.005(2) 0.004(2) -0.004(2)
    C17 0.037(3) 0.021(2) 0.034(3) -0.010(2) 0.009(2) -0.002(2)
    C18 0.045(3) 0.038(3) 0.021(3) -0.011(2) 0.008(2) 0.005(2)
    N1 0.049(3) 0.028(2) 0.024(2) -0.0079(19) -0.001(2) -0.0047(18)
    N2 0.048(3) 0.028(2) 0.025(2) -0.0071(19) 0.012(2) 0.0035(18)
    N3 0.083(4) 0.034(3) 0.043(3) -0.021(3) 0.028(3) -0.007(2)
    O1 0.0317(18) 0.035(2) 0.0343(19) -0.0105(15) 0.0064(15) -0.0039(15)
    O2 0.0346(19) 0.0302(19) 0.0315(19) 0.0060(15) -0.0029(15) -0.0078(15)
    O3 0.056(2) 0.035(2) 0.0162(17) -0.0189(17) 0.0065(16) -0.0040(14)
    O4 0.075(3) 0.027(2) 0.0250(19) -0.0127(18) -0.0032(18) -0.0032(15)
    O5 0.089(3) 0.0219(19) 0.0234(19) -0.0153(18) 0.0033(19) 0.0003(14)
    O6 0.089(3) 0.028(2) 0.0233(19) -0.0018(19) 0.0155(19) -0.0030(16)
    O7 0.141(5) 0.055(3) 0.056(3) -0.055(3) 0.033(3) -0.023(2)
    O8 0.136(5) 0.056(3) 0.051(3) -0.041(3) 0.012(3) 0.019(2)
    O9 0.054(2) 0.0217(18) 0.0266(19) -0.0063(17) -0.0021(17) -0.0016(15)
    O10 0.118(4) 0.021(2) 0.028(2) -0.003(2) 0.026(2) -0.0001(16)
    O11 0.048(2) 0.0273(19) 0.0229(19) -0.0100(17) 0.0039(16) 0.0005(15)
    Zn1 0.0418(4) 0.0228(3) 0.0197(3) -0.0056(2) 0.0028(2) -0.0024(2)
_geom_special_details
;
All e.s.d.'s (except the e.s.d. in the dihedral angle between two l.s. planes)
are estimated using the full covariance matrix. The cell e.s.d.'s are taken
into account individually in the estimation of e.s.d.'s in distances, angles
and torsion angles; correlations between e.s.d.'s in cell parameters are only
used when they are defined by crystal symmetry. An approximate (isotropic)
treatment of cell e.s.d.'s is used for estimating e.s.d.'s involving l.s.
planes.
;
loop_
    _geom_bond_atom_site_label_1
    _geom_bond_atom_site_label_2
    _geom_bond_site_symmetry_2
    _geom_bond_distance
    _geom_bond_publ_flag
    C1 C2 . 1.325(7) ?
    C1 N1 . 1.344(6) ?
    C1 H1 . 0.9300 ?
    C2 C3 . 1.399(8) ?
    C2 H2 . 0.9300 ?
    C3 C4 . 1.375(7) ?
    C3 H3 . 0.9300 ?
    C4 C5 . 1.398(7) ?
    C4 H4 . 0.9300 ?
    C5 N1 . 1.342(6) ?
    C5 C6 . 1.468(6) ?
    C6 C7 . 1.361(7) ?
    C6 N2 . 1.374(6) ?
    C7 C8 . 1.390(7) ?
    C7 H7 . 0.9300 ?
    C8 C9 . 1.338(7) ?
    C8 H8 . 0.9300 ?
    C9 C10 . 1.394(7) ?
    C9 H9 . 0.9300 ?
    C10 N2 . 1.349(6) ?
    C10 H10 . 0.9300 ?
    C11 O4 . 1.254(5) ?
    C11 O3 . 1.268(5) ?
    C11 C12 . 1.514(6) ?
    C12 C13 . 1.370(6) ?
    C12 C18 . 1.407(6) ?
    C13 C14 . 1.395(6) ?
    C13 H13 . 0.9300 ?
    C14 C16 . 1.393(6) ?
    C14 C15 . 1.507(6) ?
    C15 O6 . 1.243(5) ?
    C15 O5 . 1.249(5) ?
    C16 C17 . 1.374(6) ?
    C16 H16 . 0.9300 ?
    C17 C18 . 1.370(6) ?
    C17 N3 . 1.475(6) ?
    C18 H18 . 0.9300 ?
    N1 O2 . 1.353(5) ?
    N2 O1 . 1.325(5) ?
    N3 O8 . 1.214(6) ?
    N3 O7 . 1.244(6) ?
    O1 Zn1 . 2.094(3) y
    O2 Zn1 . 2.144(3) y
    O3 Zn1 . 2.043(3) y
    O9 Zn1 . 2.125(3) y
    O9 H9A . 0.816(19) ?
    O9 H9B . 0.821(19) ?
    O10 Zn1 . 2.067(3) y
    O10 H10A . 0.80(2) ?
    O10 H10B . 0.818(19) ?
    O11 Zn1 . 2.054(4) y
    O11 H11A . 0.814(19) ?
    O11 H11B . 0.833(19) ?
loop_
    _geom_angle_atom_site_label_1
    _geom_angle_atom_site_label_2
    _geom_angle_atom_site_label_3
    _geom_angle_site_symmetry_1
    _geom_angle_site_symmetry_3
    _geom_angle
    _geom_angle_publ_flag
    C2 C1 N1 . . 120.9(5) ?
    C2 C1 H1 . . 119.5 ?
    N1 C1 H1 . . 119.5 ?
    C1 C2 C3 . . 120.7(5) ?
    C1 C2 H2 . . 119.7 ?
    C3 C2 H2 . . 119.7 ?
    C4 C3 C2 . . 118.0(5) ?
    C4 C3 H3 . . 121.0 ?
    C2 C3 H3 . . 121.0 ?
    C3 C4 C5 . . 119.9(5) ?
    C3 C4 H4 . . 120.1 ?
    C5 C4 H4 . . 120.1 ?
    N1 C5 C4 . . 118.8(5) ?
    N1 C5 C6 . . 118.7(4) ?
    C4 C5 C6 . . 122.0(4) ?
    C7 C6 N2 . . 119.1(5) ?
    C7 C6 C5 . . 123.2(5) ?
    N2 C6 C5 . . 117.8(4) ?
    C6 C7 C8 . . 121.0(5) ?
    C6 C7 H7 . . 119.5 ?
    C8 C7 H7 . . 119.5 ?
    C9 C8 C7 . . 118.6(5) ?
    C9 C8 H8 . . 120.7 ?
    C7 C8 H8 . . 120.7 ?
    C8 C9 C10 . . 121.4(5) ?
    C8 C9 H9 . . 119.3 ?
    C10 C9 H9 . . 119.3 ?
    N2 C10 C9 . . 119.0(5) ?
    N2 C10 H10 . . 120.5 ?
    C9 C10 H10 . . 120.5 ?
    O4 C11 O3 . . 126.4(4) ?
    O4 C11 C12 . . 116.2(4) ?
    O3 C11 C12 . . 117.4(4) ?
    C13 C12 C18 . . 118.8(4) ?
    C13 C12 C11 . . 120.9(4) ?
    C18 C12 C11 . . 120.3(4) ?
    C12 C13 C14 . . 122.7(4) ?
    C12 C13 H13 . . 118.6 ?
    C14 C13 H13 . . 118.6 ?
    C16 C14 C13 . . 118.4(4) ?
    C16 C14 C15 . . 121.9(4) ?
    C13 C14 C15 . . 119.7(4) ?
    O6 C15 O5 . . 124.0(5) ?
    O6 C15 C14 . . 118.4(4) ?
    O5 C15 C14 . . 117.6(4) ?
    C17 C16 C14 . . 118.1(4) ?
    C17 C16 H16 . . 121.0 ?
    C14 C16 H16 . . 121.0 ?
    C18 C17 C16 . . 124.3(4) ?
    C18 C17 N3 . . 117.2(4) ?
    C16 C17 N3 . . 118.6(4) ?
    C17 C18 C12 . . 117.7(4) ?
    C17 C18 H18 . . 121.2 ?
    C12 C18 H18 . . 121.2 ?
    C5 N1 C1 . . 121.6(5) ?
    C5 N1 O2 . . 119.5(4) ?
    C1 N1 O2 . . 118.9(4) ?
    O1 N2 C10 . . 120.1(4) ?
    O1 N2 C6 . . 118.9(4) ?
    C10 N2 C6 . . 121.0(4) ?
    O8 N3 O7 . . 123.8(5) ?
    O8 N3 C17 . . 118.8(5) ?
    O7 N3 C17 . . 117.2(5) ?
    N2 O1 Zn1 . . 116.6(3) ?
    N1 O2 Zn1 . . 117.1(2) ?
    C11 O3 Zn1 . . 121.9(3) ?
    Zn1 O9 H9A . . 157(4) ?
    Zn1 O9 H9B . . 93(3) ?
    H9A O9 H9B . . 102(4) ?
    Zn1 O10 H10A . . 124(4) ?
    Zn1 O10 H10B . . 122(4) ?
    H10A O10 H10B . . 114(5) ?
    Zn1 O11 H11A . . 94(4) ?
    Zn1 O11 H11B . . 107(4) ?
    H11A O11 H11B . . 104(4) ?
    O3 Zn1 O11 . . 103.59(13) n
    O3 Zn1 O10 . . 88.62(16) n
    O11 Zn1 O10 . . 87.49(15) n
    O3 Zn1 O1 . . 86.88(13) n
    O11 Zn1 O1 . . 169.46(12) n
    O10 Zn1 O1 . . 91.57(15) n
    O3 Zn1 O9 . . 89.47(13) n
    O11 Zn1 O9 . . 86.47(13) n
    O10 Zn1 O9 . . 173.05(17) n
    O1 Zn1 O9 . . 95.00(13) n
    O3 Zn1 O2 . . 169.33(13) n
    O11 Zn1 O2 . . 86.92(12) n
    O10 Zn1 O2 . . 90.04(16) n
    O1 Zn1 O2 . . 82.58(12) n
    O9 Zn1 O2 . . 93.05(13) n
loop_
    _geom_hbond_atom_site_label_D
    _geom_hbond_atom_site_label_H
    _geom_hbond_atom_site_label_A
    _geom_hbond_site_symmetry_A
    _geom_hbond_distance_DH
    _geom_hbond_distance_HA
    _geom_hbond_distance_DA
    _geom_hbond_angle_DHA
    _geom_hbond_publ_flag
    O9 H9A O5 2_667 0.82(3) 2.08(4) 2.773(5) 143(5) y
    O9 H9B O4 . 0.83(3) 1.83(3) 2.635(5) 164(4) y
    O10 H10A O6 1_554 0.81(5) 1.96(5) 2.735(5) 161(6) y
    O10 H10B O6 2_677 0.82(5) 2.03(5) 2.702(5) 139(5) y
    O11 H11A O2 2_666 0.82(3) 1.95(3) 2.687(5) 149(5) y
    O11 H11B O5 1_554 0.83(3) 1.87(4) 2.692(5) 169(4) y
    C2 H2 O8 2_676 0.93 2.59 3.229(8) 126 y
    C3 H3 O6 1_454 0.93 2.49 3.269(7) 141 y
    C4 H4 O3 1_455 0.93 2.46 3.358(7) 162 y
    C13 H13 O4 .. 0.93 2.47 2.780(6) 100 n
data_global
_journal_date_recd_electronic     2009-04-16
_journal_date_accepted     2009-04-24
_journal_name_full     'Acta Crystallographica, Section E'
_journal_year     2009
_journal_volume     65
_journal_issue      6
_journal_page_first     m660
_journal_page_last     m660
_journal_paper_category     QM
_journal_coeditor_code     GK2207
_publ_contact_author_name     'HuiJuan Lu'
_publ_contact_author_address
;
 Department of Chemical Engineering
 Wuhan University of Science and Engineering
 Wuhan
 Hubei  430073
 China
;
_publ_contact_author_email     'carpo1978@163.com'
_publ_contact_author_fax     '86 27 81924375'
_publ_contact_author_phone     '86 27 81924375'
_publ_section_title
;\
Triaqua(2,2'-bipyridine
<i>N</i>,<i>N</i>'-dioxide-\k^2^<i>O</i>,<i>O</i>')(5-nitrobenzene-1,3-\
dicarboxylato-\k<i>O</i>^1^)zinc(II)
;
loop_
    _publ_author_name
    _publ_author_footnote
    _publ_author_address
    'Hui-Juan Lu' .
;
Department of Chemical Engineering
Wuhan University of Science and Engineering
Wuhan
Hubei 430073
People's Republic of China
;
    'Fang-Ming Wang' .
;
School of Materials Science and Engineering
Jiangsu University of Science and Technology
Zhenjiang
Jiangsu 212003
People's Republic of China
;
