# Supplementary material for: Triaqua­(2,2′-bipyridine N,N′-dioxide-κ2 O,O′)(5-nitro­benzene-1,3-dicarboxyl­ato-κO 1)zinc(II)
Source: Acta Crystallogr Sect E Struct Rep Online. 2009 May 20;65(Pt 6):m660. doi: 10.1107/S1600536809015451 (PMC2969831; doi:10.1107/S1600536809015451)
Supplement: Supplementary file 2 [file e-65-0m660-Isup2.hkl]

# 
# h,k,l, Fc-squared, Fo-squared, sigma(Fo-squared) and status flag 
# 
data_I
_shelx_title ' 071126am in P-1' 
_shelx_refln_list_code          4 
_shelx_F_calc_maximum      166.03 
_exptl_crystal_F_000       528.00 
_reflns_d_resolution_high  0.8409 
 
loop_ 
 _symmetry_equiv_pos_as_xyz 
 'x, y, z' 
 '-x, -y, -z' 
 
_cell_length_a     8.3040 
_cell_length_b    10.7036 
_cell_length_c    11.6546 
_cell_angle_alpha  87.217 
_cell_angle_beta   88.436 
_cell_angle_gamma  87.006 
 
_shelx_F_squared_multiplier     1.000 
 
loop_ 
 _refln_index_h 
 _refln_index_k 
 _refln_index_l 
 _refln_F_squared_calc 
 _refln_F_squared_meas 
 _refln_F_squared_sigma 
 _refln_observed_status 
   1   0   0     7066.41     2084.57   2571.68 o 
   2   0   0      359.03      412.57     21.10 o 
   3   0   0       90.69       83.91     22.20 o 
   4   0   0      120.99      152.73     20.12 o 
   5   0   0      708.52      729.14     42.54 o 
   6   0   0      562.54      596.98     27.51 o 
   7   0   0     1265.51     1396.65     44.73 o 
   8   0   0       10.88       15.38     11.70 o 
   9   0   0       35.22       27.89     23.07 o 
  -9   1   0      118.04      131.73     37.75 o 
  -8   1   0        2.47        3.43     14.53 o 
  -7   1   0      134.64      153.84     28.77 o 
  -6   1   0      181.28      180.37     30.92 o 
  -5   1   0       11.82       24.10      9.65 o 
  -4   1   0        2.31        0.55      5.22 o 
  -3   1   0     4625.86     4814.35    194.57 o 
  -2   1   0    25307.13    25496.07   1947.02 o 
  -1   1   0        5.91        6.84      1.76 o 
   0   1   0     1696.47     1937.27     22.07 o 
   1   1   0      231.06      215.31      9.45 o 
   2   1   0     4604.14     5797.26     61.67 o 
   3   1   0     2088.51     2228.67     36.95 o 
   4   1   0      269.20      291.62     15.95 o 
   5   1   0      269.78      322.20     20.61 o 
   6   1   0      354.74      327.23     21.37 o 
   7   1   0      101.74       82.54     14.63 o 
   8   1   0        1.86        2.40      9.47 o 
   9   1   0      541.34      601.04     65.65 o 
  -9   2   0        1.54       13.36     23.07 o 
  -8   2   0        0.91       13.07     16.43 o 
  -7   2   0      640.06      665.76     83.76 o 
  -6   2   0      127.96       79.75     15.69 o 
  -5   2   0       86.61       67.36     13.22 o 
  -4   2   0      950.64      779.63     49.25 o 
  -3   2   0       55.99       38.45      6.34 o 
  -2   2   0      592.16      684.11     25.41 o 
  -1   2   0     3925.99     3838.46    461.53 o 
   0   2   0     5631.82     6332.31     43.38 o 
   1   2   0      409.74      436.42     15.97 o 
   2   2   0        7.36        4.39      4.62 o 
   3   2   0      595.67      520.81     24.28 o 
   4   2   0      139.68      119.23     13.10 o 
   5   2   0      296.39      273.58     18.42 o 
   6   2   0     1379.89     1384.82     43.15 o 
   7   2   0      934.11      917.98     38.21 o 
   8   2   0       33.78       87.17     22.89 o 
   9   2   0      183.56      174.81     46.81 o 
  -9   3   0      170.27      166.78     44.98 o 
  -8   3   0      209.42      210.89     44.40 o 
  -7   3   0      173.26      231.48     28.21 o 
  -6   3   0      168.30      183.40     18.59 o 
  -5   3   0     1086.94     1007.54     32.20 o 
  -4   3   0     1228.80     1246.00     56.93 o 
  -3   3   0      470.00      501.52     36.90 o 
  -2   3   0       10.91       20.84      4.10 o 
  -1   3   0     4071.40     4481.87    136.88 o 
   0   3   0       55.26       60.55      5.93 o 
   1   3   0     5953.73     6680.11    213.84 o 
   2   3   0      222.82      253.52     16.89 o 
   3   3   0      166.60      156.26     16.42 o 
   4   3   0      764.42      743.22     34.65 o 
   5   3   0     1454.35     1385.20     51.04 o 
   6   3   0     1027.02      985.15     47.02 o 
   7   3   0      120.22      126.40     22.83 o 
   8   3   0        9.10       19.99     14.14 o 
   9   3   0       14.00       39.07     27.24 o 
  -9   4   0       46.18       37.53     29.79 o 
  -8   4   0       15.99        6.13     23.73 o 
  -7   4   0      279.13      256.09     46.95 o 
  -6   4   0      399.84      452.70     32.78 o 
  -5   4   0      489.81      518.27     26.03 o 
  -4   4   0      563.60      510.04     22.33 o 
  -3   4   0      194.38      210.56     13.35 o 
  -2   4   0      489.12      511.95     14.04 o 
  -1   4   0      479.36      456.61     13.14 o 
   0   4   0      539.47      561.58     17.26 o 
   1   4   0        3.49       11.29      5.83 o 
   2   4   0       31.32       46.46     10.57 o 
   3   4   0      440.93      455.61     26.59 o 
   4   4   0      434.08      400.76     27.54 o 
   5   4   0        5.51        0.00      9.09 o 
   6   4   0        3.15        0.67     10.03 o 
   7   4   0      145.28      109.93     22.40 o 
   8   4   0       16.46       26.89     15.44 o 
   9   4   0       27.69        1.37     19.79 o 
  -8   5   0        4.87       13.66     21.32 o 
  -7   5   0        1.73        5.18     16.58 o 
  -6   5   0       20.19       28.68     22.67 o 
  -5   5   0       17.89       18.72     11.14 o 
  -4   5   0      321.82      284.67     38.74 o 
  -3   5   0     1777.09     1900.46     35.68 o 
  -2   5   0     1158.39      525.99    611.37 o 
  -1   5   0     3161.63     3484.71     41.28 o 
   0   5   0      500.29      527.40     20.54 o 
   1   5   0      471.98      474.89     23.51 o 
   2   5   0     3635.02     4021.91     73.59 o 
   3   5   0      752.94      695.47     47.43 o 
   4   5   0      652.66      701.44     70.65 o 
   5   5   0      262.41      280.92     28.89 o 
   6   5   0      408.36      359.44     32.94 o 
   7   5   0      316.15      278.97     34.56 o 
   8   5   0       69.69       93.63     24.52 o 
   9   5   0       94.59      100.97     27.29 o 
  -8   6   0      101.63      122.31     40.75 o 
  -7   6   0       90.00       86.53     33.37 o 
  -6   6   0      137.44      165.63     27.75 o 
  -5   6   0      535.78      442.67     62.00 o 
  -4   6   0     1258.38     1178.60    119.24 o 
  -3   6   0     2555.40     2338.72    100.30 o 
  -2   6   0      974.06      608.11    457.34 o 
  -1   6   0      254.97      254.16     13.00 o 
   0   6   0     1988.43     1940.10     39.10 o 
   1   6   0      966.22      958.29     35.83 o 
   2   6   0     2135.97     2191.73     62.10 o 
   3   6   0     1482.08     1369.65     50.42 o 
   4   6   0     1297.91     1042.50     53.63 o 
   5   6   0      775.09      710.67     42.11 o 
   6   6   0      131.23      105.88     21.34 o 
   7   6   0      348.63      348.52     38.74 o 
   8   6   0       25.62       21.25     15.76 o 
  -7   7   0       26.47       53.60     27.97 o 
  -6   7   0      113.35       94.13     31.84 o 
  -5   7   0        9.87       22.13     13.30 o 
  -4   7   0        5.13       12.10      9.93 o 
  -3   7   0       45.47       50.90     14.51 o 
  -2   7   0        0.62        5.26      8.17 o 
  -1   7   0        1.35        0.00      7.17 o 
   0   7   0      147.06      154.40     14.56 o 
   1   7   0      188.27      178.09     19.79 o 
   2   7   0      129.63      148.29     20.68 o 
   3   7   0       11.97       23.30     12.26 o 
   4   7   0        0.35        3.06      9.12 o 
   5   7   0       24.83       29.87     13.06 o 
   6   7   0       62.16       59.33     18.51 o 
   7   7   0      144.03      142.02     27.93 o 
   8   7   0       25.69       27.56     16.43 o 
  -7   8   0        2.83        0.44     19.13 o 
  -6   8   0        0.50       18.40     20.88 o 
  -5   8   0       14.57       15.99     14.58 o 
  -4   8   0      589.71      604.19     40.49 o 
  -3   8   0      442.72      230.45    192.16 o 
  -2   8   0     1124.51     1091.82     50.90 o 
  -1   8   0        4.17        0.00      9.07 o 
   0   8   0       58.45       56.85     15.45 o 
   1   8   0      302.26      321.91     26.17 o 
   2   8   0      247.58      258.63     26.84 o 
   3   8   0      663.11      604.84     37.80 o 
   4   8   0       98.66      100.49     21.67 o 
   5   8   0      424.13      447.13     37.23 o 
   6   8   0      312.06      266.50     35.61 o 
   7   8   0      196.65      192.22     32.36 o 
  -6   9   0      106.95      175.40     45.86 o 
  -5   9   0      153.11      169.02     29.09 o 
  -4   9   0     1072.29      884.88     60.50 o 
  -3   9   0      436.95      159.90    238.74 o 
  -2   9   0      404.28      450.85     36.05 o 
  -1   9   0       51.90       70.47     18.35 o 
   0   9   0        7.61       12.38     12.08 o 
   1   9   0        3.46       25.41     17.96 o 
   2   9   0      203.29      239.00     44.32 o 
   3   9   0      633.85      614.03     41.40 o 
   4   9   0      336.66      307.76     34.38 o 
   5   9   0       13.76       38.89     17.09 o 
   6   9   0      220.31      185.51     31.16 o 
   7   9   0       46.23       47.87     17.43 o 
  -5  10   0        2.45        0.00     18.33 o 
  -4  10   0        0.72        1.06     11.61 o 
  -3  10   0       55.46       32.90     14.81 o 
  -2  10   0        0.31        9.07     14.43 o 
  -1  10   0       44.06       58.28     19.19 o 
   0  10   0       20.97       39.20     15.77 o 
   1  10   0       41.76       53.38     24.83 o 
   2  10   0      141.74      123.77     36.07 o 
   3  10   0        0.16        1.61     19.06 o 
   4  10   0       69.94       62.41     19.22 o 
   5  10   0      140.68      115.68     37.50 o 
   6  10   0       14.07       43.09     18.21 o 
  -4  11   0       64.47       94.10     25.31 o 
  -3  11   0      356.62      370.44     42.44 o 
  -2  11   0      406.18      420.75     44.24 o 
  -1  11   0      221.59      279.12     37.83 o 
   0  11   0       44.51       43.74     27.31 o 
   1  11   0      602.27      591.91     65.87 o 
   2  11   0      551.06      530.50     64.33 o 
   3  11   0      562.83      540.00     66.08 o 
   4  11   0      324.44      312.75     58.49 o 
   5  11   0      119.49      105.88     36.66 o 
  -2  12   0      133.56      154.54     29.83 o 
  -1  12   0      382.13      499.32     50.73 o 
   0  12   0        2.12        0.00     23.81 o 
   1  12   0      423.16      452.30     68.20 o 
   2  12   0      155.45      170.36     48.12 o 
   3  12   0      210.08      296.40     62.07 o 
  -3 -12   1      286.76      319.11     65.35 o 
  -2 -12   1      380.33      382.12     67.40 o 
  -1 -12   1     1016.18      832.52     83.17 o 
   0 -12   1      135.71      121.36     41.33 o 
   1 -12   1       29.21       44.32     28.62 o 
   2 -12   1      271.39      257.80     39.32 o 
  -4 -11   1      322.46      292.01     55.64 o 
  -3 -11   1      303.76      324.22     57.54 o 
  -2 -11   1      202.47      199.57     48.19 o 
  -1 -11   1       57.27      102.67     35.63 o 
   0 -11   1      294.72      311.36     56.23 o 
   1 -11   1      304.98      266.97     37.41 o 
   2 -11   1       15.18        0.00     12.53 o 
   3 -11   1       22.27       37.49     17.90 o 
   4 -11   1        0.17       10.41     14.37 o 
  -6 -10   1        0.54        0.00     12.81 o 
  -5 -10   1        6.41        5.60     13.92 o 
  -4 -10   1        4.47        7.06     13.27 o 
  -3 -10   1      143.12      168.39     40.31 o 
  -2 -10   1      666.81      630.47     65.87 o 
  -1 -10   1      993.48      947.68     77.04 o 
   0 -10   1      246.30      264.19     48.49 o 
   1 -10   1      798.94      730.99     48.51 o 
   2 -10   1      541.41      528.84     42.22 o 
   3 -10   1      352.18      359.70     40.26 o 
   4 -10   1      141.45      171.47     30.53 o 
   5 -10   1      125.80      140.74     28.24 o 
  -7  -9   1      152.27      198.13     32.90 o 
  -6  -9   1       25.30       84.61     23.21 o 
  -5  -9   1      299.19      269.85     34.66 o 
  -4  -9   1      183.40      181.37     34.47 o 
  -3  -9   1      501.87      474.95     35.38 o 
  -2  -9   1      705.21      676.18     63.89 o 
  -1  -9   1      651.28      711.38     63.46 o 
   0  -9   1      112.18      127.06     24.31 o 
   1  -9   1       43.32       85.07     19.95 o 
   2  -9   1      352.48      394.08     51.55 o 
   3  -9   1      347.74      350.31     36.85 o 
   4  -9   1      248.76      140.49     69.08 o 
   5  -9   1       57.86       81.19     21.81 o 
   6  -9   1      149.53      144.66     41.48 o 
  -7  -8   1      106.79      166.89     29.94 o 
  -6  -8   1        6.80       12.34     15.36 o 
  -5  -8   1       42.53       25.55     14.82 o 
  -4  -8   1       22.26       51.76     15.90 o 
  -3  -8   1       82.46       91.89     19.90 o 
  -2  -8   1        0.98        3.50      9.01 o 
  -1  -8   1       95.37       97.34     28.84 o 
   0  -8   1       30.68       49.03     15.42 o 
   1  -8   1        0.87        1.72      9.05 o 
   2  -8   1        4.59        8.82     10.28 o 
   3  -8   1        8.74       11.92     11.28 o 
   4  -8   1       30.36        8.95     21.21 o 
   5  -8   1       29.38       54.85     19.48 o 
   6  -8   1       23.04       22.09     14.71 o 
   7  -8   1       58.91       35.34     25.92 o 
  -8  -7   1       17.77       19.10     15.65 o 
  -7  -7   1      127.05      157.34     29.34 o 
  -6  -7   1      620.29      556.33     41.81 o 
  -5  -7   1      160.29      198.38     28.01 o 
  -4  -7   1      360.05      360.72     30.05 o 
  -3  -7   1      415.12      433.67     30.54 o 
  -2  -7   1      641.28      615.13     47.10 o 
  -1  -7   1      736.86      739.96     57.50 o 
   0  -7   1      391.54      408.29     19.82 o 
   1  -7   1      621.33      547.05     60.68 o 
   2  -7   1       81.11       74.55     16.79 o 
   3  -7   1      424.50      415.25     46.95 o 
   4  -7   1      779.97      306.24    381.58 o 
   5  -7   1       95.14      140.87     24.09 o 
   6  -7   1       95.68       94.68     36.04 o 
   7  -7   1       33.63        0.00     22.05 o 
  -8  -6   1      253.50      272.49     57.29 o 
  -7  -6   1      253.47      269.10     40.23 o 
  -6  -6   1      974.54      919.75     50.54 o 
  -5  -6   1     1480.63     1401.29     58.26 o 
  -4  -6   1     1557.19     1492.09    191.24 o 
  -3  -6   1     1445.25     1370.94     79.41 o 
  -2  -6   1      709.34      714.83     33.99 o 
  -1  -6   1     1598.83     1482.26     43.84 o 
   0  -6   1      189.92      172.90     16.47 o 
   1  -6   1     1554.99     1525.81     76.02 o 
   2  -6   1     2119.79     2084.59     61.25 o 
   3  -6   1      103.33      115.14     18.69 o 
   4  -6   1      282.63      253.35    146.26 o 
   5  -6   1       61.54       36.25     14.33 o 
   6  -6   1       30.14       40.65     16.18 o 
   7  -6   1       69.88      106.83     33.96 o 
   8  -6   1        7.58        6.94     23.15 o 
  -8  -5   1       95.83      111.69     25.37 o 
  -7  -5   1      115.02      110.26     22.57 o 
  -6  -5   1        9.11        5.76     10.25 o 
  -5  -5   1       10.72        0.00      7.84 o 
  -4  -5   1        2.52        5.43      8.36 o 
  -3  -5   1      127.44      174.30     20.59 o 
  -2  -5   1     1047.43     1145.82     51.70 o 
  -1  -5   1       92.34      105.91     13.59 o 
   0  -5   1      567.52      625.14     20.06 o 
   1  -5   1      210.78      228.28     18.94 o 
   2  -5   1       42.46       45.58     11.48 o 
   3  -5   1       68.12       78.60     19.17 o 
   4  -5   1      246.37      266.82     46.22 o 
   5  -5   1      260.41      219.62     25.82 o 
   6  -5   1      221.19      244.00     51.33 o 
   7  -5   1       29.91       18.82     14.91 o 
   8  -5   1        5.78        0.00     22.20 o 
  -9  -4   1        0.44        1.61     14.75 o 
  -8  -4   1        6.90       24.15     15.79 o 
  -7  -4   1      127.68      131.32     23.99 o 
  -6  -4   1      854.27      937.83     46.68 o 
  -5  -4   1     3536.98     3513.92    209.86 o 
  -4  -4   1      690.97      660.31     38.77 o 
  -3  -4   1      401.04      444.09     26.16 o 
  -2  -4   1      108.28      130.96     15.27 o 
  -1  -4   1     2862.61     2934.34     52.13 o 
   0  -4   1     6752.77     7075.55    107.48 o 
   1  -4   1     2000.62     2107.29     49.05 o 
   2  -4   1     4088.26     4333.93     73.38 o 
   3  -4   1      915.65      859.09    305.33 o 
   4  -4   1     1262.30     1437.51    118.57 o 
   5  -4   1     1498.00     1397.72    143.23 o 
   6  -4   1      404.96      440.35     46.37 o 
   7  -4   1      354.83      284.47     31.62 o 
   8  -4   1      262.07      315.38     54.62 o 
   9  -4   1      122.42      130.05     41.40 o 
  -9  -3   1       27.54       17.38     22.05 o 
  -8  -3   1      242.33      347.15     48.27 o 
  -7  -3   1      369.62      346.10     33.68 o 
  -6  -3   1      704.84      643.72     38.57 o 
  -5  -3   1      176.68      161.01     21.12 o 
  -4  -3   1      114.12       92.14     15.62 o 
  -3  -3   1       19.89       21.68     10.37 o 
  -2  -3   1      547.02      445.17     21.80 o 
  -1  -3   1      342.29      318.37     16.20 o 
   0  -3   1     4712.44     5330.70     46.35 o 
   1  -3   1     1394.21     1630.40     49.07 o 
   2  -3   1        4.98       14.09      6.23 o 
   3  -3   1      146.62       81.97     97.27 o 
   4  -3   1      392.21      523.78     62.69 o 
   5  -3   1     1172.53     1285.50     47.67 o 
   6  -3   1     1480.18     1297.81     59.19 o 
   7  -3   1      241.83      238.52     29.26 o 
   8  -3   1        6.02        0.00     17.74 o 
   9  -3   1       99.51       79.81     37.02 o 
  -9  -2   1      123.96       88.65     30.96 o 
  -8  -2   1       83.03       77.04     30.23 o 
  -7  -2   1       83.47       53.61     16.39 o 
  -6  -2   1        8.17        7.30     10.25 o 
  -5  -2   1        1.17        0.00      7.55 o 
  -4  -2   1      383.81      430.89     24.76 o 
  -3  -2   1      568.42      592.82     25.48 o 
  -2  -2   1      378.52      379.16     18.07 o 
  -1  -2   1     3246.15     3614.32     46.33 o 
   0  -2   1     2214.74     2629.35     37.18 o 
   1  -2   1     1152.70     1174.79     27.45 o 
   2  -2   1      473.45      517.33     14.98 o 
   3  -2   1     1669.18     1271.05    608.02 o 
   4  -2   1      797.47      898.77     47.14 o 
   5  -2   1       76.67      106.56     13.09 o 
   6  -2   1      486.87      473.52     25.07 o 
   7  -2   1      388.33      463.50     33.96 o 
   8  -2   1      219.53      315.68     33.79 o 
   9  -2   1       51.73       83.24     33.74 o 
  -9  -1   1       48.08       83.24     30.89 o 
  -8  -1   1       11.93        3.65     17.45 o 
  -7  -1   1      390.88      408.13     25.25 o 
  -6  -1   1     1166.94     1088.34     36.13 o 
  -5  -1   1     2440.96     2463.34     48.61 o 
  -4  -1   1     1823.14     1706.44     35.97 o 
  -3  -1   1     1636.08     1530.19     29.59 o 
  -2  -1   1     3022.69     3092.19     68.57 o 
  -1  -1   1     5047.74     5556.05     94.64 o 
   0  -1   1    10213.84    11789.07     72.99 o 
   1  -1   1     1745.78     1623.21    155.06 o 
   2  -1   1     8520.62    10294.23    529.87 o 
   3  -1   1      427.29      232.31    235.06 o 
   4  -1   1     2017.49     1510.08    597.87 o 
   5  -1   1     4404.46     4680.21    170.98 o 
   6  -1   1     1637.47     1834.71     88.65 o 
   7  -1   1      271.35      338.53     29.87 o 
   8  -1   1       32.79       52.70     17.21 o 
   9  -1   1        8.20        0.00     16.80 o 
  -9   0   1      332.96      426.08     60.90 o 
  -8   0   1       14.09       25.56     18.84 o 
  -7   0   1      948.07      943.75     35.94 o 
  -6   0   1      464.12      427.55     22.76 o 
  -5   0   1     1516.98     1435.72     42.13 o 
  -4   0   1     1384.32     1514.59     34.71 o 
  -3   0   1     1367.90     1376.89     47.28 o 
  -2   0   1     6807.65     7655.94    113.38 o 
  -1   0   1        8.39       17.56      2.47 o 
   0   0   1     1079.97      943.37     18.91 o 
   1   0   1     2716.46     1081.42   1344.70 o 
   2   0   1     8542.13     4484.89   4476.64 o 
   3   0   1      567.24      266.80    320.49 o 
   4   0   1      142.12        2.76      4.35 o 
   5   0   1      107.64       22.56     34.65 o 
   6   0   1      151.12       69.42     79.27 o 
   7   0   1       17.18       12.05     19.13 o 
   8   0   1       67.41       52.25     24.72 o 
   9   0   1       48.61        0.37     20.30 o 
  -9   1   1       74.58      123.11     35.85 o 
  -8   1   1      143.35      214.25     41.33 o 
  -7   1   1       17.73       34.90     18.40 o 
  -6   1   1        2.42        1.12      7.95 o 
  -5   1   1        7.43       26.06      8.72 o 
  -4   1   1       46.29       33.44      8.78 o 
  -3   1   1      136.52      135.42     11.06 o 
  -2   1   1     1670.22     1881.92     83.50 o 
  -1   1   1      832.16      901.16     28.04 o 
   0   1   1      395.91      428.00     10.85 o 
   1   1   1      219.43      209.05      8.33 o 
   2   1   1     8402.82     8069.91    105.15 o 
   3   1   1     3534.05     3734.33     87.41 o 
   4   1   1      876.28      812.20     26.79 o 
   5   1   1     1587.03     1566.51     54.12 o 
   6   1   1      461.41      538.21     27.39 o 
   7   1   1      685.03      701.85     33.29 o 
   8   1   1       16.11       12.56     10.16 o 
   9   1   1      214.39      217.25     26.66 o 
  -8   2   1       85.98      101.06     28.11 o 
  -7   2   1      455.37      401.84     42.43 o 
  -6   2   1        7.95        9.66      9.29 o 
  -5   2   1      218.34      120.82     17.82 o 
  -4   2   1     2256.36     2240.70    153.16 o 
  -3   2   1     1360.91     1290.46    130.31 o 
  -2   2   1      508.37      491.61     22.09 o 
  -1   2   1     3198.98     3444.95    254.33 o 
   0   2   1    27567.42    21861.30   8991.94 o 
   1   2   1       31.16       29.42      5.90 o 
   2   2   1     3331.28     3654.56     83.19 o 
   3   2   1     1867.46     1799.92     36.79 o 
   4   2   1     1345.41     1363.18     36.01 o 
   5   2   1      935.08      799.50     30.86 o 
   6   2   1      580.58      506.40     27.27 o 
   7   2   1     1143.73     1205.69     44.43 o 
   8   2   1        5.15       12.61      9.95 o 
   9   2   1      150.03      179.55     25.33 o 
  -9   3   1       45.98       30.74     26.14 o 
  -8   3   1       28.04       34.39     24.61 o 
  -7   3   1       99.44       71.59     17.80 o 
  -6   3   1      669.80      670.98     29.48 o 
  -5   3   1       31.58       49.78     10.17 o 
  -4   3   1       46.30       35.98      7.75 o 
  -3   3   1     2270.17     2302.66    122.06 o 
  -2   3   1       14.29       12.32      4.14 o 
  -1   3   1      798.86      845.32     18.77 o 
   0   3   1     1350.28     1477.84     30.40 o 
   1   3   1     2460.61     1672.05    881.09 o 
   2   3   1     1672.42     1731.92     42.23 o 
   3   3   1      595.88      720.83     30.94 o 
   4   3   1      152.42      106.02     17.49 o 
   5   3   1       44.61       60.59     11.98 o 
   6   3   1        4.59       27.00      9.79 o 
   7   3   1      342.51      337.00     34.44 o 
   8   3   1        0.93        5.48     12.93 o 
   9   3   1      176.65      180.29     32.25 o 
  -9   4   1        6.49       17.89     21.40 o 
  -8   4   1       19.13       15.55     24.83 o 
  -7   4   1       69.71      110.04     32.49 o 
  -6   4   1       73.16       73.75     26.36 o 
  -5   4   1       20.04       20.69      8.44 o 
  -4   4   1      232.39      180.40     15.00 o 
  -3   4   1     1026.04      905.79     32.81 o 
  -2   4   1      316.05      332.64     21.92 o 
  -1   4   1      619.58      626.43     18.18 o 
   0   4   1      187.12      173.72     10.66 o 
   1   4   1      356.89      358.86     15.98 o 
   2   4   1     1851.39     2001.74     49.13 o 
   3   4   1     1898.91     1824.08     51.63 o 
   4   4   1      472.97      418.78     28.17 o 
   5   4   1       10.35        6.47     13.40 o 
   6   4   1      898.60      794.10     44.13 o 
   7   4   1      109.73      121.27     23.54 o 
   8   4   1       50.29       56.13     19.19 o 
   9   4   1       58.39       97.36     26.12 o 
  -8   5   1      142.96      167.88     44.18 o 
  -7   5   1       90.42      164.37     42.57 o 
  -6   5   1       69.83       83.76     28.48 o 
  -5   5   1      394.54      364.76     38.37 o 
  -4   5   1     1003.83      853.12     76.02 o 
  -3   5   1     3299.26     3355.20     91.81 o 
  -2   5   1     3091.84     3253.81     44.59 o 
  -1   5   1      813.85      772.73    161.66 o 
   0   5   1     3736.30     4012.13     52.90 o 
   1   5   1     4198.83     4476.38     59.73 o 
   2   5   1     2486.14     2468.10    173.76 o 
   3   5   1     3338.55     3454.56    174.23 o 
   4   5   1      533.68      514.30     32.72 o 
   5   5   1       52.34       52.66     15.34 o 
   6   5   1        7.78       31.19     13.17 o 
   7   5   1       97.84      109.11     23.39 o 
   8   5   1      154.40      230.94     38.01 o 
   9   5   1       21.55       11.08     17.38 o 
  -8   6   1       43.27       47.25     27.31 o 
  -7   6   1      231.17      190.73     46.37 o 
  -6   6   1       47.38       45.64     22.42 o 
  -5   6   1      195.18      165.15     23.56 o 
  -4   6   1      319.17      271.69     25.89 o 
  -3   6   1      384.07      408.71     42.39 o 
  -2   6   1     2117.95     2137.06     61.96 o 
  -1   6   1      188.66      109.74     57.57 o 
   0   6   1      341.94      395.18     19.05 o 
   1   6   1       70.79       72.98     11.23 o 
   2   6   1      278.67      308.99     23.62 o 
   3   6   1       42.94       44.11     13.07 o 
   4   6   1      260.40      208.24     25.43 o 
   5   6   1      160.38      167.50     25.19 o 
   6   6   1       31.66       18.50     12.86 o 
   7   6   1        2.15        1.95     12.14 o 
   8   6   1        0.50        0.00     12.15 o 
  -7   7   1       16.47       50.39     29.21 o 
  -6   7   1        3.82       21.40     21.54 o 
  -5   7   1       40.03       58.64     23.88 o 
  -4   7   1      355.68      387.36     31.00 o 
  -3   7   1      602.25      646.12     37.70 o 
  -2   7   1      385.06      391.57     32.17 o 
  -1   7   1        8.21        9.62      9.29 o 
   0   7   1       40.55       40.67      9.76 o 
   1   7   1     1184.78     1174.07     36.42 o 
   2   7   1     2987.71     2918.64     72.44 o 
   3   7   1     1691.05     1592.49     57.74 o 
   4   7   1      477.46      527.15     54.15 o 
   5   7   1      774.24      760.81     45.80 o 
   6   7   1      373.49      334.74     37.28 o 
   7   7   1      198.62      181.77     46.66 o 
   8   7   1       50.30       49.07     18.98 o 
  -7   8   1       59.22       38.04     25.34 o 
  -6   8   1       32.58       49.22     27.89 o 
  -5   8   1       26.59       27.46     22.13 o 
  -4   8   1      388.06      397.51     33.04 o 
  -3   8   1      421.59      460.35     69.70 o 
  -2   8   1      222.81      272.92     61.01 o 
  -1   8   1      328.07      336.31     30.28 o 
   0   8   1      188.20      182.59     24.98 o 
   1   8   1      426.30      432.47     25.11 o 
   2   8   1     1088.20     1116.22     48.45 o 
   3   8   1     2249.07     2078.57     69.01 o 
   4   8   1      862.65      808.13     49.22 o 
   5   8   1        7.94        6.71     11.56 o 
   6   8   1       11.90       13.69     15.04 o 
   7   8   1      108.91      105.80     24.89 o 
  -6   9   1       49.59       77.55     32.20 o 
  -5   9   1        1.06        0.00     19.28 o 
  -4   9   1       54.91       69.70     19.79 o 
  -3   9   1      416.56      454.60     36.76 o 
  -2   9   1       15.41       15.35     10.77 o 
  -1   9   1       26.61       51.95     16.28 o 
   0   9   1      119.86      175.17     27.08 o 
   1   9   1       54.77       69.22     25.70 o 
   2   9   1       90.55       83.80     19.43 o 
   3   9   1       27.89       22.35     13.88 o 
   4   9   1       10.04        4.11     12.03 o 
   5   9   1      149.02      174.81     30.06 o 
   6   9   1       29.72       50.76     19.65 o 
   7   9   1        0.14        5.61     12.57 o 
  -5  10   1        0.62       21.54     20.81 o 
  -4  10   1      376.41      426.16     66.23 o 
  -3  10   1      504.49      489.06     40.01 o 
  -2  10   1      684.87      477.63    356.86 o 
  -1  10   1      152.12      149.62     36.62 o 
   0  10   1       29.78       29.23     15.87 o 
   1  10   1      216.16      221.55     44.98 o 
   2  10   1      242.01      292.38     50.31 o 
   3  10   1      509.76      503.85     59.66 o 
   4  10   1       38.25       47.69     18.42 o 
   5  10   1       68.55       50.16     19.86 o 
   6  10   1       75.69       92.68     23.96 o 
  -4  11   1      647.03      444.78     67.91 o 
  -3  11   1      249.03      311.04     38.55 o 
  -2  11   1       57.81       60.39     21.17 o 
  -1  11   1      237.66      246.62     35.60 o 
   0  11   1      238.11      253.19     35.79 o 
   1  11   1      168.73      213.00     47.25 o 
   2  11   1      327.62      330.57     57.47 o 
   3  11   1      418.91      455.14     66.67 o 
   4  11   1      249.97      269.89     57.32 o 
   5  11   1       67.37       76.07     21.83 o 
  -2  12   1        0.17        5.47     17.45 o 
  -1  12   1       23.52       14.48     18.35 o 
   0  12   1        0.24       17.23     24.24 o 
   1  12   1        3.36        7.59     22.42 o 
   2  12   1        0.61       16.06     26.00 o 
   3  12   1        3.54        8.69     26.95 o 
  -3 -12   2       58.68       67.98     28.04 o 
  -2 -12   2       19.87        9.27     26.65 o 
  -1 -12   2        1.36        0.00     24.10 o 
   0 -12   2        4.39        0.00     20.67 o 
   1 -12   2        2.25       14.60     24.75 o 
   2 -12   2       34.01       51.15     23.26 o 
  -5 -11   2       37.89        7.59     17.38 o 
  -4 -11   2       23.81       39.43     22.71 o 
  -3 -11   2      253.18      240.68     49.95 o 
  -2 -11   2       87.05       94.20     35.34 o 
  -1 -11   2      415.70      400.82     62.07 o 
   0 -11   2       44.69       57.40     28.48 o 
   1 -11   2      330.10      304.79     56.08 o 
   2 -11   2       91.49       74.62     21.77 o 
   3 -11   2      129.40      140.91     28.80 o 
   4 -11   2       97.27       97.75     25.28 o 
  -6 -10   2      150.87      155.99     30.59 o 
  -5 -10   2      191.93      184.67     44.11 o 
  -4 -10   2      240.73      300.19     54.69 o 
  -3 -10   2      133.23      171.53     43.16 o 
  -2 -10   2      505.35      435.65     60.17 o 
  -1 -10   2     2162.59     2278.79    120.56 o 
   0 -10   2      395.39      371.68     55.93 o 
   1 -10   2      412.11      383.29     40.42 o 
   2 -10   2      666.82      610.62     45.63 o 
   3 -10   2      506.49      573.89     45.36 o 
   4 -10   2      139.07      164.61     30.56 o 
   5 -10   2      113.79      131.54     28.68 o 
  -7  -9   2       45.52       19.58     18.88 o 
  -6  -9   2       35.31        0.95     18.33 o 
  -5  -9   2        4.71        6.61     12.88 o 
  -4  -9   2      167.81      167.73     27.54 o 
  -3  -9   2      548.49      579.53     38.76 o 
  -2  -9   2       15.83       35.78     19.35 o 
  -1  -9   2      483.97      517.94     55.64 o 
   0  -9   2       26.82       19.57     18.84 o 
   1  -9   2      194.41      219.09     30.83 o 
   2  -9   2        2.52       12.80     12.86 o 
   3  -9   2        9.53       30.52     14.64 o 
   4  -9   2        0.13        8.09     12.90 o 
   5  -9   2       78.62       56.10     19.18 o 
   6  -9   2       23.21       36.17     18.50 o 
  -7  -8   2       80.50       65.79     30.67 o 
  -6  -8   2      189.71      150.70     27.77 o 
  -5  -8   2       33.06       50.68     19.83 o 
  -4  -8   2       24.02       33.14     16.10 o 
  -3  -8   2      176.07      164.35     24.28 o 
  -2  -8   2      882.79      836.83     65.06 o 
  -1  -8   2      272.00      310.93     44.69 o 
   0  -8   2      345.93      346.85     46.81 o 
   1  -8   2      333.63      334.60     31.02 o 
   2  -8   2      604.25      622.16     40.35 o 
   3  -8   2      108.61      108.79     21.41 o 
   4  -8   2      218.14      283.24     33.26 o 
   5  -8   2      158.08      174.07     28.90 o 
   6  -8   2       94.61      118.98     25.37 o 
   7  -8   2       18.61       19.06     25.27 o 
  -8  -7   2      174.03      171.86     31.98 o 
  -7  -7   2       38.62       45.27     25.92 o 
  -6  -7   2      268.75      244.87     32.57 o 
  -5  -7   2      648.34      611.08     41.23 o 
  -4  -7   2      512.40      488.22     34.70 o 
  -3  -7   2      234.31      218.79     25.49 o 
  -2  -7   2       64.37       42.08     12.58 o 
  -1  -7   2     1565.55     1546.13    112.31 o 
   0  -7   2     1476.64     1476.06     78.50 o 
   1  -7   2      838.09      920.66     49.03 o 
   2  -7   2     1144.38     1166.69     50.59 o 
   3  -7   2       25.81       33.52     12.96 o 
   4  -7   2        7.47       31.52     13.40 o 
   5  -7   2       50.03       77.88     22.60 o 
   6  -7   2      521.97      456.38     38.51 o 
   7  -7   2       33.04       56.90     20.58 o 
  -8  -6   2       91.64       69.66     23.03 o 
  -7  -6   2       55.64       65.57     27.53 o 
  -6  -6   2       34.59       43.25     17.78 o 
  -5  -6   2      188.27      185.78     26.38 o 
  -4  -6   2       67.00       67.63     15.73 o 
  -3  -6   2     1077.59     1103.79     72.88 o 
  -2  -6   2      545.20      503.38     29.16 o 
  -1  -6   2      486.65      537.90     27.75 o 
   0  -6   2      448.26      472.86     22.86 o 
   1  -6   2      887.41      919.28     41.13 o 
   2  -6   2      185.32      173.67     21.92 o 
   3  -6   2      220.73      228.28     25.53 o 
   4  -6   2        1.47        0.00      9.02 o 
   5  -6   2        0.39        8.62      9.83 o 
   6  -6   2        2.06       34.14     15.43 o 
   7  -6   2        0.31       14.48     15.75 o 
   8  -6   2        9.01        6.79     22.20 o 
  -9  -5   2        3.78        0.00     17.38 o 
  -8  -5   2        0.96        0.00     18.99 o 
  -7  -5   2       30.41       49.87     21.47 o 
  -6  -5   2      673.60      640.03     40.63 o 
  -5  -5   2      492.20      451.95     33.03 o 
  -4  -5   2      228.04      206.52     26.84 o 
  -3  -5   2       33.40       31.95     10.95 o 
  -2  -5   2       23.80       26.37      9.28 o 
  -1  -5   2     8688.32    10056.98    170.36 o 
   0  -5   2     8970.33    10398.28    361.31 o 
   1  -5   2     6669.49     7465.27    105.07 o 
   2  -5   2      323.14      352.79     30.63 o 
   3  -5   2      162.36      103.89     17.17 o 
   4  -5   2      425.86      369.03     28.16 o 
   5  -5   2      427.12      334.28    171.75 o 
   6  -5   2      523.04      490.09     83.61 o 
   7  -5   2      204.89      214.73     29.73 o 
   8  -5   2      143.39      181.97     45.13 o 
  -9  -4   2       81.48      102.81     35.63 o 
  -8  -4   2       85.27       83.24     31.25 o 
  -7  -4   2      290.40      294.30     32.99 o 
  -6  -4   2      481.42      344.63     30.90 o 
  -5  -4   2     1215.62     1187.36     49.29 o 
  -4  -4   2      622.32      635.05     33.73 o 
  -3  -4   2      818.95      809.98     34.70 o 
  -2  -4   2     2778.04     2891.91     59.25 o 
  -1  -4   2     1538.90     1675.73     50.86 o 
   0  -4   2     3153.81     3591.18    103.22 o 
   1  -4   2     5535.92     6255.51    116.76 o 
   2  -4   2     1004.69      982.98     42.13 o 
   3  -4   2       22.50       36.86     10.43 o 
   4  -4   2      204.64      226.35     21.74 o 
   5  -4   2      736.34      576.71    342.18 o 
   6  -4   2      724.63      783.97     79.67 o 
   7  -4   2       80.19       70.26     18.54 o 
   8  -4   2       75.49       44.81     21.43 o 
  -9  -3   2       52.06       47.03     25.12 o 
  -8  -3   2       31.50       29.06     23.59 o 
  -7  -3   2        1.15       15.08     10.65 o 
  -6  -3   2       73.27       67.47     16.87 o 
  -5  -3   2       21.02       35.45     11.99 o 
  -4  -3   2     1013.56      962.96     38.71 o 
  -3  -3   2     1029.90     1167.63     56.45 o 
  -2  -3   2       38.37       41.10      9.07 o 
  -1  -3   2      688.88      711.24     24.83 o 
   0  -3   2       71.06       78.32      8.57 o 
   1  -3   2      121.76      115.17      8.21 o 
   2  -3   2       86.14       87.49      6.58 o 
   3  -3   2        7.11       16.19      4.93 o 
   4  -3   2      394.43      371.83     24.11 o 
   5  -3   2      656.83      678.13     62.19 o 
   6  -3   2      399.42      248.42    223.48 o 
   7  -3   2      200.03      257.22     29.97 o 
   8  -3   2        0.42       25.63     14.95 o 
  -9  -2   2       99.30      112.89     35.63 o 
  -8  -2   2      120.11      126.33     35.12 o 
  -7  -2   2       52.76       59.22     16.58 o 
  -6  -2   2      224.56      203.40     23.99 o 
  -5  -2   2     2890.03     3048.55    102.34 o 
  -4  -2   2        8.74       10.69      7.96 o 
  -3  -2   2       95.15       87.46     12.41 o 
  -2  -2   2      698.66      665.80     24.21 o 
  -1  -2   2     1038.83     1154.62     39.80 o 
   0  -2   2     1085.20     1215.82     25.76 o 
   1  -2   2     2317.37     2471.04    102.70 o 
   2  -2   2      613.56      542.75     25.53 o 
   3  -2   2      162.07      192.39     11.65 o 
   4  -2   2     1123.88     1095.33     39.83 o 
   5  -2   2     2193.57     2243.81     47.49 o 
   6  -2   2      158.23       87.67     52.17 o 
   7  -2   2       89.71       75.33     14.98 o 
   8  -2   2      101.34       98.52     21.55 o 
  -9  -1   2       89.93      140.13     39.14 o 
  -8  -1   2      212.93      261.86     47.61 o 
  -7  -1   2      257.80      225.42     42.13 o 
  -6  -1   2      761.90      883.04     40.12 o 
  -5  -1   2     1710.64     1730.82     50.48 o 
  -4  -1   2     4280.57     4825.90     74.14 o 
  -3  -1   2      725.31      781.17     28.99 o 
  -2  -1   2      260.77      234.24     13.01 o 
  -1  -1   2     4616.86     5039.82     51.21 o 
   0  -1   2      273.38      252.59     31.25 o 
   1  -1   2      578.00      570.11     24.16 o 
   2  -1   2     1077.27     1134.89     79.40 o 
   3  -1   2      304.20      297.67     13.59 o 
   4  -1   2     1146.54     1180.42     72.73 o 
   5  -1   2      767.67      701.29     33.96 o 
   6  -1   2      662.36      309.14    150.21 o 
   7  -1   2      317.92      179.12    177.37 o 
   8  -1   2        5.67       17.07     14.76 o 
  -9   0   2       27.10       24.61     23.22 o 
  -8   0   2       14.48       26.29     19.28 o 
  -7   0   2      201.31      143.85     33.22 o 
  -6   0   2      219.31      188.17     16.61 o 
  -5   0   2      355.66      385.15     18.65 o 
  -4   0   2       24.71       16.68      5.71 o 
  -3   0   2       53.09       71.29      6.83 o 
  -2   0   2     6265.15     7461.57     61.47 o 
  -1   0   2     1711.28     2075.81     35.20 o 
   0   0   2      298.10      229.86      9.51 o 
   1   0   2      796.52      384.02    375.33 o 
   2   0   2      100.63       36.85     57.54 o 
   3   0   2       48.58       30.72     30.82 o 
   4   0   2       72.30       46.70     27.93 o 
   5   0   2       33.60        7.51      7.50 o 
   6   0   2      219.71      108.04     53.56 o 
   7   0   2       90.85       35.63     19.06 o 
   8   0   2      195.63      236.00     25.19 o 
   9   0   2       35.07       47.15     15.17 o 
  -9   1   2       71.10      132.90     36.44 o 
  -8   1   2       68.94       92.59     29.35 o 
  -7   1   2      145.03      164.52     35.12 o 
  -6   1   2       72.51      101.39     13.12 o 
  -5   1   2      453.38      508.98     20.67 o 
  -4   1   2     4958.72     5101.83    226.84 o 
  -3   1   2     6686.31     7056.91    261.86 o 
  -2   1   2     6343.93     7191.14    360.58 o 
  -1   1   2       18.43       37.39      8.91 o 
   0   1   2    10790.36    11273.88     56.16 o 
   1   1   2       49.98       31.40      5.73 o 
   2   1   2     5355.66     5667.72    364.23 o 
   3   1   2     2750.91     2840.84    143.60 o 
   4   1   2     4590.58     4593.40     93.07 o 
   5   1   2     2763.48     2565.12     66.53 o 
   6   1   2      656.16      632.02     58.14 o 
   7   1   2      441.36      485.88     32.68 o 
   8   1   2       93.45      145.52     21.50 o 
   9   1   2       76.40       82.13     18.80 o 
  -8   2   2        4.94       12.49     18.47 o 
  -7   2   2      436.57      412.65     44.69 o 
  -6   2   2      130.59      103.76     27.46 o 
  -5   2   2      961.68      934.52     34.57 o 
  -4   2   2      411.81      397.34     29.76 o 
  -3   2   2     1260.93     1294.51     71.93 o 
  -2   2   2     5700.11     5893.09    342.95 o 
  -1   2   2     6225.59     6475.18    435.28 o 
   0   2   2     3176.63     3248.76     61.44 o 
   1   2   2       63.69       72.99      5.75 o 
   2   2   2     6497.04     6316.20    117.08 o 
   3   2   2     1336.16     1303.06     62.80 o 
   4   2   2      624.22      751.96     27.89 o 
   5   2   2      178.06      139.85     16.47 o 
   6   2   2        5.52        2.63      7.38 o 
   7   2   2        7.40       12.84      8.80 o 
   8   2   2        1.42        1.36      9.56 o 
   9   2   2       12.11       14.29     12.78 o 
  -9   3   2        4.38        6.79     21.54 o 
  -8   3   2       22.11       52.28     29.21 o 
  -7   3   2       10.35       15.19     14.39 o 
  -6   3   2      360.80      356.49     38.99 o 
  -5   3   2       23.31       12.78      8.42 o 
  -4   3   2       35.79       24.32      6.77 o 
  -3   3   2     4157.81     3965.56    166.79 o 
  -2   3   2       15.75       21.28      4.83 o 
  -1   3   2     1257.03     1436.31     64.02 o 
   0   3   2      483.18      382.95    172.35 o 
   1   3   2      625.45      647.76     19.18 o 
   2   3   2     1722.26     1839.69    152.54 o 
   3   3   2       48.01       39.79      8.71 o 
   4   3   2      406.76      395.67     21.37 o 
   5   3   2      495.21      441.95     24.75 o 
   6   3   2      227.55      273.25     24.09 o 
   7   3   2      735.66      759.93     37.33 o 
   8   3   2        1.11       14.16     10.81 o 
   9   3   2      247.52      287.03     39.19 o 
  -9   4   2       41.62       50.68     27.09 o 
  -8   4   2      115.92      157.14     42.57 o 
  -7   4   2      390.53      389.94     56.81 o 
  -6   4   2        2.78       12.88     10.20 o 
  -5   4   2      705.99      588.80     86.28 o 
  -4   4   2     1982.08     1685.24     68.25 o 
  -3   4   2     4660.18     4375.33     62.53 o 
  -2   4   2      743.10      626.49     20.27 o 
  -1   4   2      836.63      806.79     34.24 o 
   0   4   2      620.30      663.59     70.92 o 
   1   4   2      453.19      525.83     32.96 o 
   2   4   2      530.37      553.54     27.25 o 
   3   4   2     4157.66     4155.02    241.26 o 
   4   4   2      620.42      615.09     68.64 o 
   5   4   2      194.14      167.02     23.26 o 
   6   4   2      191.04      193.37     27.21 o 
   7   4   2      512.22      525.87     40.02 o 
   8   4   2      228.49      250.83     37.61 o 
   9   4   2      160.02      164.37     31.88 o 
  -8   5   2      103.39      115.16     38.12 o 
  -7   5   2      338.58      234.47     49.58 o 
  -6   5   2      339.15      337.94     51.26 o 
  -5   5   2        1.85       13.51     15.48 o 
  -4   5   2     1269.97     1196.10     33.81 o 
  -3   5   2     2311.64     2232.67     92.44 o 
  -2   5   2       44.74       57.36      8.76 o 
  -1   5   2       62.17       48.24      8.19 o 
   0   5   2        7.38        0.00      3.57 o 
   1   5   2     1463.80     1068.37    440.06 o 
   2   5   2       55.18       67.30     13.35 o 
   3   5   2     3009.30     3044.55     72.23 o 
   4   5   2      231.05      218.13     25.07 o 
   5   5   2       40.49       22.00     11.14 o 
   6   5   2       63.78       81.49     19.75 o 
   7   5   2       87.80      128.82     25.35 o 
   8   5   2        0.16        6.00     14.46 o 
   9   5   2        0.10        4.22     16.59 o 
  -8   6   2       44.04       84.49     32.64 o 
  -7   6   2        0.71       10.00     21.54 o 
  -6   6   2      101.06       78.64     31.18 o 
  -5   6   2        3.01        8.11     14.82 o 
  -4   6   2      348.43      311.02     29.68 o 
  -3   6   2      195.70      207.80     22.45 o 
  -2   6   2       90.37       90.90     11.07 o 
  -1   6   2      631.47      614.61     23.51 o 
   0   6   2      115.45      119.27     12.98 o 
   1   6   2      179.51      180.03     16.07 o 
   2   6   2     2078.09     2071.79     58.65 o 
   3   6   2     2138.75     1850.44     62.87 o 
   4   6   2      117.87       96.99     18.71 o 
   5   6   2      246.96      218.18     28.90 o 
   6   6   2     1112.10     1026.69     54.84 o 
   7   6   2       19.35       21.89     14.90 o 
   8   6   2       14.34       25.79     17.14 o 
  -7   7   2       30.39       39.80     27.31 o 
  -6   7   2       86.84      112.23     36.88 o 
  -5   7   2      271.70      264.19     49.44 o 
  -4   7   2      947.49      926.67     45.01 o 
  -3   7   2     1864.91     1889.77     61.74 o 
  -2   7   2      942.93     1005.40     44.61 o 
  -1   7   2      547.34      541.37     28.87 o 
   0   7   2     1872.23     1872.71     44.55 o 
   1   7   2      576.70      517.02     25.43 o 
   2   7   2     2662.13     2652.79     70.53 o 
   3   7   2     3914.33     3672.86    121.11 o 
   4   7   2     1893.22     1808.29     65.97 o 
   5   7   2        3.48        4.64     10.11 o 
   6   7   2       23.83        8.25     12.43 o 
   7   7   2      314.39      333.13     40.01 o 
   8   7   2      163.72      186.60     38.59 o 
  -7   8   2      117.37      167.00     44.91 o 
  -6   8   2       47.79       58.20     29.21 o 
  -5   8   2       36.63       15.92     21.40 o 
  -4   8   2       31.01       41.91     23.07 o 
  -3   8   2       46.99       39.81     14.91 o 
  -2   8   2       72.93       63.06     16.39 o 
  -1   8   2       49.50       36.66     23.91 o 
   0   8   2      343.24      346.78     21.97 o 
   1   8   2      436.35      430.12     25.08 o 
   2   8   2      955.28      982.95     54.66 o 
   3   8   2       13.09       11.76     11.51 o 
   4   8   2      154.66      165.31     27.12 o 
   5   8   2       20.78       15.23     14.20 o 
   6   8   2       43.56       47.88     18.23 o 
   7   8   2        6.37       30.09     15.39 o 
  -6   9   2      113.67      114.13     36.88 o 
  -5   9   2      166.18      187.81     47.03 o 
  -4   9   2      316.27      350.14     57.91 o 
  -3   9   2       74.75       80.04     20.53 o 
  -2   9   2       15.11       43.80     16.39 o 
  -1   9   2      357.77      111.55    174.67 o 
   0   9   2        6.43        5.68     20.81 o 
   1   9   2      680.64      716.82     44.48 o 
   2   9   2     1781.14     1663.46     62.47 o 
   3   9   2      540.69      486.46     39.43 o 
   4   9   2      227.59      251.78     33.50 o 
   5   9   2      124.20      150.43     28.31 o 
   6   9   2       66.94       38.47     17.46 o 
   7   9   2      123.91      125.39     44.32 o 
  -5  10   2       57.65       67.98     28.11 o 
  -4  10   2       66.41       72.22     30.38 o 
  -3  10   2       46.66       65.59     19.98 o 
  -2  10   2       95.15      136.75     26.53 o 
  -1  10   2      991.95      695.25    192.01 o 
   0  10   2     1684.51     1652.62     69.96 o 
   1  10   2      649.37      640.69     63.16 o 
   2  10   2      164.12      158.53     40.02 o 
   3  10   2      248.88      216.85     31.11 o 
   4  10   2       15.82       17.27     15.67 o 
   5  10   2        4.55       26.82     16.75 o 
   6  10   2       43.29       43.21     27.13 o 
  -4  11   2       60.59      115.23     37.97 o 
  -3  11   2      442.81      501.66     73.68 o 
  -2  11   2      413.36      339.92     40.45 o 
  -1  11   2       91.68      120.78     33.88 o 
   0  11   2        2.07        5.40     13.67 o 
   1  11   2        2.59       15.12     19.72 o 
   2  11   2      125.08      144.88     41.91 o 
   3  11   2       42.66       41.33     27.97 o 
   4  11   2       17.20       29.57     29.43 o 
   5  11   2       81.40       72.48     23.99 o 
  -2  12   2      188.13      226.27     37.76 o 
  -1  12   2      506.11      531.56     49.80 o 
   0  12   2      353.18      348.90     43.69 o 
   1  12   2      263.77      265.36     56.23 o 
   2  12   2      141.16      115.23     41.91 o 
   3  12   2      333.63      370.22     65.79 o 
  -2 -12   3       73.44      131.59     37.24 o 
  -1 -12   3        9.49        0.00     26.65 o 
   0 -12   3      176.51      162.25     48.85 o 
   1 -12   3       22.00       45.57     31.91 o 
  -4 -11   3      573.84      559.64     66.01 o 
  -3 -11   3      458.04      489.83     68.42 o 
  -2 -11   3      482.20      485.30     68.13 o 
  -1 -11   3      589.69      515.75     69.88 o 
   0 -11   3      130.67      199.35     47.61 o 
   1 -11   3       76.87      110.48     39.43 o 
   2 -11   3        5.30        9.36     14.27 o 
   3 -11   3      161.45      195.49     34.99 o 
  -5 -10   3      160.55      186.13     45.93 o 
  -4 -10   3      396.65      355.69     57.83 o 
  -3 -10   3      224.80      235.79     49.87 o 
  -2 -10   3       22.90       34.39     22.05 o 
  -1 -10   3       49.94       53.45     26.43 o 
   0 -10   3       69.27       60.39     28.48 o 
   1 -10   3       24.16       13.07     18.69 o 
   2 -10   3      326.19      371.91     41.41 o 
   3 -10   3       77.78      105.79     24.95 o 
   4 -10   3       30.53       36.60     18.11 o 
   5 -10   3        2.37       11.67     22.49 o 
  -6  -9   3       63.86       81.68     23.69 o 
  -5  -9   3       18.75       23.99     29.46 o 
  -4  -9   3      234.30      250.28     33.07 o 
  -3  -9   3      231.82      194.75     42.21 o 
  -2  -9   3       93.90      100.99     31.40 o 
  -1  -9   3      713.54      627.62     60.61 o 
   0  -9   3       33.64       24.90     19.28 o 
   1  -9   3      723.56      728.39     66.30 o 
   2  -9   3       48.10       43.29     16.37 o 
   3  -9   3      285.34      298.78     36.14 o 
   4  -9   3      269.69      320.47     37.98 o 
   5  -9   3      188.10      234.77     35.05 o 
   6  -9   3      256.79      240.87     36.33 o 
  -7  -8   3       40.32       36.88     19.16 o 
  -6  -8   3      288.70      288.75     37.58 o 
  -5  -8   3     1448.88     1336.51     76.82 o 
  -4  -8   3      476.42      531.81     38.77 o 
  -3  -8   3       75.95      107.19     20.63 o 
  -2  -8   3        4.85       12.17      9.79 o 
  -1  -8   3      676.90      764.68     62.51 o 
   0  -8   3      405.32      521.45     52.87 o 
   1  -8   3      516.18      534.43     37.57 o 
   2  -8   3      861.22      889.56     48.10 o 
   3  -8   3       26.78       25.34     14.66 o 
   4  -8   3      172.75      216.22     30.83 o 
   5  -8   3      363.21      422.14     39.55 o 
   6  -8   3      542.25      546.03     44.71 o 
   7  -8   3       54.62       49.53     52.72 o 
  -8  -7   3      104.09      116.76     43.74 o 
  -7  -7   3      421.11      434.64     43.83 o 
  -6  -7   3        2.15        0.00     11.47 o 
  -5  -7   3      302.97      293.86     33.31 o 
  -4  -7   3       18.12        4.88     12.85 o 
  -3  -7   3       10.48       16.40     11.20 o 
  -2  -7   3      256.85      289.06     26.37 o 
  -1  -7   3      229.52      227.14     21.65 o 
   0  -7   3        8.99       17.74     13.44 o 
   1  -7   3       18.21       27.57     19.02 o 
   2  -7   3      124.10      156.03     23.52 o 
   3  -7   3      300.52      318.00     31.81 o 
   4  -7   3       75.36      100.63     20.67 o 
   5  -7   3       64.71       78.49     20.48 o 
   6  -7   3       23.13       47.43     18.18 o 
   7  -7   3       10.97       15.07     18.40 o 
  -8  -6   3        4.49       14.09     28.62 o 
  -7  -6   3        6.69        5.32     12.36 o 
  -6  -6   3      496.00      500.98     38.08 o 
  -5  -6   3      764.69      740.04     43.61 o 
  -4  -6   3      122.37      108.44     19.66 o 
  -3  -6   3        2.78        7.85      9.43 o 
  -2  -6   3      617.48      585.26     40.56 o 
  -1  -6   3      199.20      210.69     19.50 o 
   0  -6   3      826.28      814.60     30.67 o 
   1  -6   3      181.62      173.79     22.05 o 
   2  -6   3      263.44      209.43     26.95 o 
   3  -6   3        5.44        3.29      8.00 o 
   4  -6   3      289.56      276.97     29.40 o 
   5  -6   3      718.52      833.43     57.83 o 
   6  -6   3      228.65      194.11     28.83 o 
   7  -6   3       18.98       16.63     34.94 o 
   8  -6   3       54.09       26.36     26.14 o 
  -8  -5   3      229.73      255.14     56.59 o 
  -7  -5   3       54.95       87.95     21.39 o 
  -6  -5   3      655.03      585.99     39.49 o 
  -5  -5   3     1202.73     1161.71     78.10 o 
  -4  -5   3     1328.21     1248.18     93.69 o 
  -3  -5   3      504.92      485.40     56.04 o 
  -2  -5   3     1208.17     1256.30     43.53 o 
  -1  -5   3     4702.03     5082.15     79.58 o 
   0  -5   3     2710.28     2688.10     52.00 o 
   1  -5   3     4870.55     4796.72    372.08 o 
   2  -5   3     2101.60     2117.28    168.06 o 
   3  -5   3       54.63       84.40     22.53 o 
   4  -5   3        4.24       10.45     10.12 o 
   5  -5   3      192.55      244.35     27.57 o 
   6  -5   3      491.30      425.78     35.55 o 
   7  -5   3       28.53       28.28     14.98 o 
   8  -5   3        3.34       41.84     25.05 o 
  -9  -4   3        1.15        5.04     17.53 o 
  -8  -4   3       89.95       76.75     30.67 o 
  -7  -4   3       12.95       21.25     21.76 o 
  -6  -4   3       30.99       28.33     13.52 o 
  -5  -4   3      202.64      192.55     24.59 o 
  -4  -4   3      796.71      805.42     63.67 o 
  -3  -4   3      916.69      943.76     38.15 o 
  -2  -4   3        3.35        4.29      5.59 o 
  -1  -4   3      944.33      988.82     41.70 o 
   0  -4   3      456.72      492.78     21.88 o 
   1  -4   3      379.11      343.31     30.46 o 
   2  -4   3       36.76       34.47      5.32 o 
   3  -4   3      886.26      952.84     32.90 o 
   4  -4   3      234.69      221.70     40.27 o 
   5  -4   3       72.14       62.02     15.07 o 
   6  -4   3       27.37       19.16     11.46 o 
   7  -4   3       26.94        7.68     14.90 o 
   8  -4   3       21.24        0.00     17.60 o 
  -9  -3   3       36.10       57.03     28.84 o 
  -8  -3   3       91.04      118.37     35.56 o 
  -7  -3   3       35.01       59.88     23.95 o 
  -6  -3   3       68.30       82.82     19.68 o 
  -5  -3   3      338.40      439.32     29.76 o 
  -4  -3   3     1034.29     1021.73     40.21 o 
  -3  -3   3        4.49       10.79      7.20 o 
  -2  -3   3      263.33      247.59     17.63 o 
  -1  -3   3     3850.49     4371.98     64.66 o 
   0  -3   3     1860.63     2102.65     41.51 o 
   1  -3   3     6142.69     6439.80    401.28 o 
   2  -3   3     1207.70     1171.87     74.92 o 
   3  -3   3     1161.44     1054.43     46.63 o 
   4  -3   3     1789.15     1793.72     88.33 o 
   5  -3   3      651.87      631.14     55.13 o 
   6  -3   3      520.33      595.53     36.55 o 
   7  -3   3      206.65      213.48     28.38 o 
   8  -3   3      273.78        7.23     15.26 o 
   9  -3   3       91.71      102.89     37.75 o 
  -9  -2   3      144.05      154.30     41.11 o 
  -8  -2   3      237.15      306.91     53.23 o 
  -7  -2   3      311.84      341.67     50.31 o 
  -6  -2   3      258.66      250.69     25.85 o 
  -5  -2   3      253.68      237.35     23.01 o 
  -4  -2   3      217.91      232.71     20.35 o 
  -3  -2   3      181.96      157.46     15.30 o 
  -2  -2   3       64.54       72.06     10.49 o 
  -1  -2   3      313.24      149.17    129.32 o 
   0  -2   3     2609.83     2920.48     46.21 o 
   1  -2   3     2615.69     2512.37     92.90 o 
   2  -2   3     3023.81     3131.92    177.14 o 
   3  -2   3      382.18      325.23     33.07 o 
   4  -2   3       79.03       48.71      8.71 o 
   5  -2   3      388.81      404.53     28.04 o 
   6  -2   3      432.94      460.74     24.97 o 
   7  -2   3      156.10      129.45     22.64 o 
   8  -2   3        6.82        9.49     19.64 o 
   9  -2   3        0.21       13.29     23.07 o 
  -9  -1   3        4.35        5.11     18.04 o 
  -8  -1   3       60.84       54.77     25.56 o 
  -7  -1   3        7.92        1.83     13.58 o 
  -6  -1   3        0.57        1.75     10.95 o 
  -5  -1   3        1.89        5.99      7.68 o 
  -4  -1   3      448.92      596.05     26.58 o 
  -3  -1   3      358.10      326.69     17.74 o 
  -2  -1   3     1601.89     1731.12     60.46 o 
  -1  -1   3      120.58      134.63      9.99 o 
   0  -1   3     1156.56      700.15    606.12 o 
   1  -1   3      272.56      259.05     13.96 o 
   2  -1   3      827.51      970.08     58.71 o 
   3  -1   3       20.41       19.65      5.17 o 
   4  -1   3     1572.63     1762.61     90.18 o 
   5  -1   3       40.61       46.08      9.89 o 
   6  -1   3       27.47       23.03      9.29 o 
   7  -1   3       23.09       33.75     14.61 o 
   8  -1   3        3.24        0.00     12.75 o 
   9  -1   3       26.20        1.75     19.64 o 
  -9   0   3      235.24      236.15     50.02 o 
  -8   0   3      206.20      167.95     39.72 o 
  -7   0   3       13.91       22.49     16.94 o 
  -6   0   3       24.16       37.46     17.31 o 
  -5   0   3      465.44      461.70     32.09 o 
  -4   0   3      101.06      106.55     12.19 o 
  -3   0   3     6079.60     6538.08    124.65 o 
  -2   0   3     4908.84     5674.17    110.88 o 
  -1   0   3      716.62      802.13     40.20 o 
   0   0   3      732.31      744.19     20.86 o 
   1   0   3     5185.93     5433.98    190.22 o 
   2   0   3     6489.27     5733.44   2232.01 o 
   3   0   3     1272.07     1265.54     56.45 o 
   4   0   3      749.60      598.86     67.03 o 
   5   0   3      496.90      513.75     30.67 o 
   6   0   3       16.47       23.08     11.20 o 
   7   0   3       77.25       79.42     18.46 o 
   8   0   3      192.97      188.49     29.31 o 
   9   0   3      106.78      123.30     21.33 o 
  -9   1   3      200.70      244.62     49.87 o 
  -8   1   3      151.43      175.11     39.43 o 
  -7   1   3      238.31      289.46     45.05 o 
  -6   1   3      200.66      285.88     40.53 o 
  -5   1   3     2511.35     2657.79     41.74 o 
  -4   1   3     2820.88     2988.41     36.81 o 
  -3   1   3     1062.44     1042.09     51.12 o 
  -2   1   3     9082.06     9773.38    139.18 o 
  -1   1   3     4908.55     5131.72    134.76 o 
   0   1   3       22.71       20.70      4.89 o 
   1   1   3     1258.87     1388.45     68.32 o 
   2   1   3     6669.92     7509.82    488.99 o 
   3   1   3     1853.00     1892.72    136.19 o 
   4   1   3        5.26        2.89      6.10 o 
   5   1   3      226.89      232.09     24.50 o 
   6   1   3       14.02       26.64     11.39 o 
   7   1   3        1.28        0.16      7.88 o 
   8   1   3       42.80       63.02     15.39 o 
   9   1   3       71.85       64.95     17.52 o 
  -9   2   3        3.49       22.93     23.81 o 
  -8   2   3        1.18        5.91     16.94 o 
  -7   2   3      438.79      433.17     46.81 o 
  -6   2   3        1.38       10.95     12.12 o 
  -5   2   3        0.17        0.00     11.61 o 
  -4   2   3        2.25        5.12      5.20 o 
  -3   2   3      299.69      330.67     13.01 o 
  -2   2   3     1705.25     1745.22     58.93 o 
  -1   2   3     1852.46     1907.08    132.72 o 
   0   2   3       21.84       21.51      3.99 o 
   1   2   3     1640.67     1827.76     32.43 o 
   2   2   3       17.90        7.86      4.32 o 
   3   2   3      259.52      291.46     16.88 o 
   4   2   3      533.33      496.30     23.68 o 
   5   2   3     1854.69     1869.53     49.41 o 
   6   2   3      117.73       79.02     15.42 o 
   7   2   3      345.40      367.32     28.08 o 
   8   2   3       77.64       73.70     16.57 o 
   9   2   3       33.10       41.88     16.41 o 
  -9   3   3       30.92       34.32     24.46 o 
  -7   3   3      244.75      258.72     41.33 o 
  -6   3   3        3.74        5.11     13.58 o 
  -5   3   3      313.66      317.13     35.12 o 
  -4   3   3      950.70      861.36     58.38 o 
  -3   3   3     2013.97     1963.60     81.43 o 
  -2   3   3     4238.80     4619.76    199.49 o 
  -1   3   3       37.71       44.21      6.61 o 
   0   3   3       83.08       79.14      8.34 o 
   1   3   3       95.70       80.16     25.86 o 
   2   3   3     8486.22     8925.91    281.74 o 
   3   3   3     5662.58     6032.61    161.58 o 
   4   3   3     2645.78     2585.87     58.38 o 
   5   3   3      838.33      678.31     39.30 o 
   6   3   3       16.88       28.97     10.15 o 
   7   3   3      471.97      433.00     30.15 o 
   8   3   3      229.53      270.47     29.31 o 
   9   3   3      303.01      346.20     34.55 o 
  -8   4   3      105.17       98.29     34.83 o 
  -7   4   3      371.82      302.02     53.23 o 
  -6   4   3      130.25      201.64     26.35 o 
  -5   4   3      218.53      277.87     27.36 o 
  -4   4   3      676.07      641.80     23.94 o 
  -3   4   3     1901.40     1630.47     39.61 o 
  -2   4   3      429.40      399.41     20.79 o 
  -1   4   3     1113.44     1356.71     30.18 o 
   0   4   3       18.51       47.73      7.65 o 
   1   4   3      105.71      105.60     10.87 o 
   2   4   3     1098.70     1077.04     59.66 o 
   3   4   3     1105.97     1074.38     70.79 o 
   4   4   3      166.73      131.65     16.52 o 
   5   4   3       63.10       54.62     12.34 o 
   6   4   3       94.44      111.54     17.83 o 
   7   4   3       13.82       40.45     12.98 o 
   8   4   3       80.69       72.65     22.42 o 
   9   4   3       76.92       85.69     24.92 o 
  -8   5   3       12.51       24.83     22.71 o 
  -7   5   3       11.96       13.14     20.96 o 
  -6   5   3      394.89      460.91     54.33 o 
  -5   5   3       75.24       77.11     26.65 o 
  -4   5   3      362.28      403.50     27.92 o 
  -3   5   3     1483.37     1500.93     60.35 o 
  -2   5   3        5.37        8.41      5.47 o 
  -1   5   3      295.60      290.98     16.19 o 
   0   5   3       52.19       35.07     22.42 o 
   1   5   3        2.15        0.86      4.87 o 
   2   5   3      776.08      849.33     37.09 o 
   3   5   3       59.83       85.06     16.45 o 
   4   5   3      634.41      639.22     37.35 o 
   5   5   3       21.23       33.48     12.60 o 
   6   5   3      365.99      402.08     48.30 o 
   7   5   3       25.96       10.50     13.06 o 
   8   5   3        1.09        0.00     13.34 o 
   9   5   3      112.74      131.67     29.01 o 
  -8   6   3       36.90       72.44     30.89 o 
  -7   6   3      267.11      302.82     56.81 o 
  -6   6   3      283.74      274.20     51.48 o 
  -5   6   3      741.41      586.88     59.22 o 
  -4   6   3     1016.29      932.20     68.93 o 
  -3   6   3     1253.73     1238.91     35.29 o 
  -2   6   3      565.18      555.72     23.61 o 
  -1   6   3     1585.81     1601.81     53.46 o 
   0   6   3      901.32      846.33     29.21 o 
   1   6   3     1276.43     1044.26     81.98 o 
   2   6   3     1894.83     1845.30     57.21 o 
   3   6   3     2121.56     2003.85     63.64 o 
   4   6   3      561.29      570.35     37.47 o 
   5   6   3        4.34        2.08      8.96 o 
   6   6   3       21.28       20.97     14.07 o 
   7   6   3      361.15      363.15     41.07 o 
   8   6   3      606.96      574.97     50.68 o 
  -7   7   3      261.38      280.84     55.57 o 
  -6   7   3       57.08       58.20     28.62 o 
  -5   7   3        1.44        0.00     15.77 o 
  -4   7   3      360.79      351.53     51.55 o 
  -3   7   3      722.44      721.33     38.20 o 
  -2   7   3     1345.70     1359.50     51.23 o 
  -1   7   3      666.84      667.67     27.68 o 
   0   7   3     1219.20     1073.57    161.25 o 
   1   7   3       60.83       74.37     18.13 o 
   2   7   3       12.03        0.81      9.16 o 
   3   7   3       99.28       97.82     19.82 o 
   4   7   3       17.44        8.99     10.18 o 
   5   7   3      147.36      146.70     26.25 o 
   6   7   3      204.53      226.03     33.35 o 
   7   7   3       38.44       66.54     20.24 o 
   8   7   3       13.64       11.71     13.31 o 
  -7   8   3       14.25       32.35     24.10 o 
  -6   8   3       37.58       49.80     31.11 o 
  -5   8   3        9.27       14.82     17.60 o 
  -4   8   3        0.57        0.00     15.85 o 
  -3   8   3        9.66        0.00     15.19 o 
  -2   8   3       27.14       26.00     12.13 o 
  -1   8   3      962.11     1033.09     76.93 o 
   0   8   3      966.86      652.13    292.36 o 
   1   8   3     1387.04     1397.46     43.94 o 
   2   8   3     1586.95     1628.04     60.07 o 
   3   8   3        5.04       16.66     11.89 o 
   4   8   3      423.03      374.79     34.94 o 
   5   8   3      301.15      284.80     35.68 o 
   6   8   3      494.86      449.89     42.23 o 
   7   8   3      421.09      430.31     46.42 o 
  -6   9   3      113.13      187.59     44.76 o 
  -5   9   3      146.42      151.37     41.18 o 
  -4   9   3      117.52      152.40     41.99 o 
  -3   9   3      207.91      157.14     41.26 o 
  -2   9   3      408.08      409.11     35.90 o 
  -1   9   3     1239.20     1249.98     56.69 o 
   0   9   3     1279.90     1022.04    291.06 o 
   1   9   3      185.71      185.54     21.26 o 
   2   9   3       94.79      106.99     21.50 o 
   3   9   3      343.67      369.98     35.07 o 
   4   9   3      611.06      574.81     42.75 o 
   5   9   3      576.26      534.03     43.92 o 
   6   9   3      480.57      523.15     43.96 o 
   7   9   3      335.47      353.70     43.46 o 
  -5  10   3       28.29        7.52     24.17 o 
  -4  10   3       23.94        3.65     21.40 o 
  -3  10   3      198.13      195.92     48.92 o 
  -2  10   3       14.53       40.08     17.11 o 
  -1  10   3       50.40       51.55     18.20 o 
   0  10   3       26.40       15.48     13.84 o 
   1  10   3       69.43      136.20     33.37 o 
   2  10   3       41.67       36.29     22.71 o 
   3  10   3       15.70       24.11     16.19 o 
   4  10   3      234.91      238.64     35.11 o 
   5  10   3       13.83       34.80     19.87 o 
   6  10   3        2.16        1.58     12.54 o 
  -4  11   3       16.14       41.11     35.78 o 
  -3  11   3       19.67       30.82     31.62 o 
  -2  11   3      118.95      111.72     40.31 o 
  -1  11   3       34.44       55.57     20.48 o 
   0  11   3      155.27      206.66     33.23 o 
   1  11   3      153.06      175.33     44.47 o 
   2  11   3       45.70       36.51     27.38 o 
   3  11   3      224.37      209.79     50.90 o 
   4  11   3       97.91       67.98     34.90 o 
   5  11   3      133.56      125.28     30.44 o 
  -2  12   3      191.88      199.35     55.86 o 
  -1  12   3      716.79      676.01     52.59 o 
   0  12   3      712.40      763.72     55.55 o 
   1  12   3      475.08      505.02     69.37 o 
   2  12   3       82.10       84.41     37.39 o 
   3  12   3      132.34      128.59     43.74 o 
  -4 -11   4       47.86       55.13     26.58 o 
  -3 -11   4      163.53      195.99     46.88 o 
  -2 -11   4      164.41      180.00     46.00 o 
  -1 -11   4       79.70       60.10     25.63 o 
   0 -11   4       69.28       69.74     35.56 o 
   1 -11   4      460.40      456.17     68.57 o 
   2 -11   4       53.44       41.18     30.89 o 
   3 -11   4       19.87        6.55     13.88 o 
  -5 -10   4       10.37       18.33     18.69 o 
  -4 -10   4       30.05       35.63     23.59 o 
  -3 -10   4      175.42      167.80     42.50 o 
  -2 -10   4       27.50       34.03     24.10 o 
  -1 -10   4       56.62       60.90     26.43 o 
   0 -10   4      195.60      202.12     46.00 o 
   1 -10   4      384.40      346.71     57.54 o 
   2 -10   4       93.20      124.50     38.70 o 
   3 -10   4      173.77      176.59     32.20 o 
   4 -10   4       55.24       65.66     21.69 o 
  -6  -9   4      633.71      614.13     58.67 o 
  -5  -9   4      576.21      569.06     45.00 o 
  -4  -9   4      364.83      398.35     40.18 o 
  -3  -9   4      240.59      314.80     52.36 o 
  -2  -9   4       27.70       69.66     26.21 o 
  -1  -9   4     1022.68      937.67     75.65 o 
   0  -9   4     1035.46      946.80     75.94 o 
   1  -9   4     1704.41     1665.26    101.21 o 
   2  -9   4      231.52      206.36     31.60 o 
   3  -9   4      307.39      370.71     40.45 o 
   4  -9   4      153.52      150.33     29.09 o 
   5  -9   4      222.55      261.65     37.38 o 
  -7  -8   4       99.85       80.03     26.11 o 
  -6  -8   4       38.12       62.48     21.53 o 
  -5  -8   4      160.26      214.50     31.34 o 
  -4  -8   4       49.78       76.19     20.24 o 
  -3  -8   4      214.14      224.31     28.55 o 
  -2  -8   4        2.45       11.76     11.90 o 
  -1  -8   4       58.39       74.56     26.36 o 
   0  -8   4      494.87      492.75     51.85 o 
   1  -8   4      165.61      163.86     37.10 o 
   2  -8   4      219.94      220.30     29.76 o 
   3  -8   4        6.56       19.35     12.14 o 
   4  -8   4        7.61       17.42     14.28 o 
   5  -8   4        1.16        0.80     13.69 o 
   6  -8   4       36.41       33.59     17.63 o 
  -7  -7   4       24.23       23.37     27.46 o 
  -6  -7   4       77.14      107.92     23.45 o 
  -5  -7   4       58.20       76.02     19.11 o 
  -4  -7   4      483.24      182.03    190.33 o 
  -3  -7   4       17.44        9.72     11.98 o 
  -2  -7   4      391.80      400.78     29.55 o 
  -1  -7   4      171.45      194.63     21.73 o 
   0  -7   4      325.43      264.41     40.67 o 
   1  -7   4      246.77      258.50     41.04 o 
   2  -7   4       15.38       26.25     11.93 o 
   3  -7   4      155.30      213.57     28.10 o 
   4  -7   4      217.85      237.82     30.27 o 
   5  -7   4       97.96       96.89     21.21 o 
   6  -7   4      207.24      238.74     42.86 o 
   7  -7   4       18.58       33.22     27.68 o 
  -8  -6   4       72.37       61.63     36.15 o 
  -7  -6   4      212.79      377.74     61.85 o 
  -6  -6   4      561.29      534.66     39.88 o 
  -5  -6   4     1626.84     1667.54     64.70 o 
  -4  -6   4     1587.43     1505.87     58.23 o 
  -3  -6   4      295.04      275.56     27.24 o 
  -2  -6   4      495.49      513.95     31.42 o 
  -1  -6   4      287.49      319.89     37.20 o 
   0  -6   4      280.72      268.60     20.60 o 
   1  -6   4      256.56      205.63     33.96 o 
   2  -6   4      749.82      750.76     39.74 o 
   3  -6   4       34.24       53.49     14.34 o 
   4  -6   4      255.39      335.18     30.18 o 
   5  -6   4      144.59      159.18     25.79 o 
   6  -6   4      820.87      863.83    100.62 o 
   7  -6   4       69.13       68.28     30.30 o 
  -8  -5   4      402.01      331.74     64.26 o 
  -7  -5   4      241.82      244.92     51.77 o 
  -6  -5   4      152.77      182.40     26.42 o 
  -5  -5   4      422.77      433.45     32.64 o 
  -4  -5   4      618.43      585.51     35.50 o 
  -3  -5   4      127.93      121.20     18.98 o 
  -2  -5   4      279.83      334.58     24.62 o 
  -1  -5   4      265.70      262.53     20.39 o 
   0  -5   4      123.85      128.78     15.23 o 
   1  -5   4        8.44        6.20      5.33 o 
   2  -5   4      504.31      606.69     50.49 o 
   3  -5   4       44.46       57.65     13.97 o 
   4  -5   4        4.51        7.07      8.93 o 
   5  -5   4        9.40       11.11     10.31 o 
   6  -5   4      137.38      165.14     30.52 o 
   7  -5   4        5.66       26.21     24.39 o 
   8  -5   4        4.51        0.00     22.05 o 
  -8  -4   4       97.36       90.77     33.59 o 
  -7  -4   4        1.23        0.00     15.55 o 
  -6  -4   4       21.70       26.65     14.19 o 
  -5  -4   4       41.49       46.17     20.74 o 
  -4  -4   4      572.68      588.35     33.50 o 
  -3  -4   4     1061.92     1047.94     41.27 o 
  -2  -4   4      932.30     1014.78     53.96 o 
  -1  -4   4     2341.65     2614.36     57.21 o 
   0  -4   4       92.01       73.65     11.66 o 
   1  -4   4     3306.22     3187.48    207.89 o 
   2  -4   4      992.15      999.27     57.67 o 
   3  -4   4      382.45      340.96     31.14 o 
   4  -4   4      794.22      757.92     55.97 o 
   5  -4   4      887.43      960.28     76.31 o 
   6  -4   4      226.41      201.50     26.45 o 
   7  -4   4       52.05      111.21     34.98 o 
   8  -4   4      198.64      151.16     44.40 o 
  -9  -3   4       71.52       87.33     31.03 o 
  -8  -3   4      134.35      155.54     39.94 o 
  -7  -3   4        5.49        0.00     16.14 o 
  -6  -3   4      390.08      399.14     47.83 o 
  -5  -3   4      492.17      537.28     32.39 o 
  -4  -3   4     1035.76     1055.94     41.53 o 
  -3  -3   4     3702.12     4105.48     74.95 o 
  -2  -3   4     2630.69     2725.78     64.81 o 
  -1  -3   4     5706.71     6151.31    115.30 o 
   0  -3   4       77.17       44.11      9.13 o 
   1  -3   4     1701.88     1650.36    112.89 o 
   2  -3   4     2275.88     2298.68     85.59 o 
   3  -3   4     1339.59     1520.74     85.70 o 
   4  -3   4      436.10      489.98     53.62 o 
   5  -3   4      505.33      587.76     33.43 o 
   6  -3   4      433.96      421.41     49.00 o 
   7  -3   4      109.85      141.44     38.26 o 
   8  -3   4       24.01       53.01     28.84 o 
   9  -3   4       45.36       39.21     31.69 o 
  -9  -2   4        0.49       18.84     18.26 o 
  -8  -2   4       85.59       83.54     31.18 o 
  -7  -2   4      144.76      157.07     38.56 o 
  -6  -2   4       61.38       52.28     20.81 o 
  -5  -2   4      312.63      291.84     24.18 o 
  -4  -2   4      246.44      219.04     19.59 o 
  -3  -2   4        0.79       12.17      6.92 o 
  -2  -2   4      356.42      431.18     21.86 o 
  -1  -2   4      328.94      339.30     77.26 o 
   0  -2   4       58.06       64.92      9.99 o 
   1  -2   4       26.93       25.95      7.07 o 
   2  -2   4       99.03      107.47     10.23 o 
   3  -2   4       31.62       22.59      6.21 o 
   4  -2   4       33.63       46.81      8.76 o 
   5  -2   4        1.42        0.00      5.93 o 
   6  -2   4       15.12       15.86     10.73 o 
   7  -2   4        8.12       37.24     22.78 o 
   8  -2   4      108.77      139.84     39.50 o 
   9  -2   4        9.39       68.06     31.69 o 
  -9  -1   4       24.18       20.15     19.35 o 
  -8  -1   4      210.85      283.47     52.36 o 
  -7  -1   4       35.73       62.43     24.54 o 
  -6  -1   4        3.90        0.00     12.12 o 
  -5  -1   4      755.42      886.92     61.27 o 
  -4  -1   4      737.44      539.26     24.85 o 
  -3  -1   4     3337.07     3390.23    141.92 o 
  -2  -1   4     1577.08     1441.67     52.90 o 
  -1  -1   4      408.17      464.41     19.51 o 
   0  -1   4      280.92      218.00     88.21 o 
   1  -1   4       44.11       53.05      9.16 o 
   2  -1   4      814.80      689.17     47.32 o 
   3  -1   4     1321.92     1308.84     92.29 o 
   4  -1   4      713.07      635.95     23.13 o 
   5  -1   4      427.42      427.47     21.50 o 
   6  -1   4      336.89      360.19     43.59 o 
   7  -1   4      369.91      400.50     34.59 o 
   8  -1   4      300.91      371.39     55.28 o 
   9  -1   4      107.46       83.83     36.36 o 
  -9   0   4      166.44      188.91     46.22 o 
  -8   0   4      530.49      644.20     65.28 o 
  -7   0   4      751.74      806.89     67.11 o 
  -6   0   4      174.35      208.70     38.85 o 
  -5   0   4      734.57      610.24     50.97 o 
  -4   0   4      903.97      749.53     24.98 o 
  -3   0   4      539.05      478.51     30.52 o 
  -2   0   4     3333.56     3711.66     44.27 o 
  -1   0   4     1323.24     1294.69     28.52 o 
   0   0   4      497.83      509.80     20.22 o 
   1   0   4      547.60      567.98     31.33 o 
   2   0   4     1487.64     1522.58     59.66 o 
   3   0   4     3798.59     4027.61    365.88 o 
   4   0   4      351.13      286.30     15.03 o 
   5   0   4      217.45      265.61     18.31 o 
   6   0   4       22.28        7.70     10.52 o 
   7   0   4       13.92        8.57     12.52 o 
   8   0   4      103.61      125.65     25.22 o 
   9   0   4       66.91      114.51     21.21 o 
  -9   1   4       32.44       52.14     26.65 o 
  -8   1   4      130.94      118.30     35.12 o 
  -7   1   4      180.28      173.94     36.95 o 
  -6   1   4        0.34        7.38     12.85 o 
  -5   1   4       34.00       71.85     23.59 o 
  -4   1   4      436.33      551.17     44.32 o 
  -3   1   4      435.81      456.82     37.53 o 
  -2   1   4      778.13      911.02     47.61 o 
  -1   1   4      931.28      885.18     28.92 o 
   0   1   4        3.50       11.03      4.56 o 
   1   1   4       69.65       85.74      5.75 o 
   2   1   4      362.73      366.31     21.09 o 
   3   1   4        8.89        2.26      5.53 o 
   4   1   4     1255.78     1247.75     73.61 o 
   5   1   4      189.25      198.07     30.82 o 
   6   1   4      228.20      159.95     37.42 o 
   7   1   4        8.03        8.58     11.90 o 
   8   1   4        3.15        4.78     10.05 o 
   9   1   4        4.87        9.85     12.38 o 
  -9   2   4      139.10      145.31     40.16 o 
  -8   2   4      224.71      241.41     47.10 o 
  -7   2   4      121.79      168.39     37.90 o 
  -6   2   4      142.24      234.91     38.77 o 
  -5   2   4        9.45       12.41     14.53 o 
  -4   2   4      766.55      847.93     53.96 o 
  -3   2   4     1276.79     1224.79     59.37 o 
  -2   2   4     6116.77     6338.73    124.21 o 
  -1   2   4      169.35      143.49     15.12 o 
   0   2   4      491.36      417.39     12.84 o 
   1   2   4     6180.27     5541.14    582.71 o 
   2   2   4     9952.32    10937.29    623.09 o 
   3   2   4     5747.01     5753.41    360.29 o 
   4   2   4     2835.24     2809.91    133.85 o 
   5   2   4      221.01      255.64     25.23 o 
   6   2   4        3.77        9.59      8.05 o 
   7   2   4      244.06      258.50     26.43 o 
   8   2   4      369.92      361.85     32.28 o 
   9   2   4      187.99      209.08     27.62 o 
  -8   3   4      148.48      177.08     40.82 o 
  -7   3   4      119.86      178.68     38.12 o 
  -6   3   4       49.00       89.82     25.48 o 
  -5   3   4      351.90      412.65     42.57 o 
  -4   3   4       61.76       49.14     17.89 o 
  -3   3   4        4.24       14.31     11.76 o 
  -2   3   4     3389.28     3325.78    170.43 o 
  -1   3   4      923.24      880.62     43.87 o 
   0   3   4     1466.81     1542.96     60.76 o 
   1   3   4     1838.12     1938.28    169.73 o 
   2   3   4     9573.82    10502.78    257.75 o 
   3   3   4       75.63       61.01     10.94 o 
   4   3   4      159.48      129.44     16.61 o 
   5   3   4      114.92       87.30     14.42 o 
   6   3   4        7.36       11.75      8.39 o 
   7   3   4        2.67       21.71     10.58 o 
   8   3   4      138.85      139.87     22.58 o 
   9   3   4      152.73      193.85     26.91 o 
  -8   4   4       16.90       24.61     22.64 o 
  -7   4   4       28.98       34.76     24.32 o 
  -6   4   4      221.53      252.74     32.64 o 
  -5   4   4       92.31       85.25     18.60 o 
  -4   4   4        0.01        0.00      7.82 o 
  -3   4   4      573.24      548.06     19.98 o 
  -2   4   4     1359.43     1411.04     74.84 o 
  -1   4   4     2343.77     1815.94    832.09 o 
   0   4   4       53.94       87.35     10.33 o 
   1   4   4     3436.57     3282.72    466.44 o 
   2   4   4      724.74      750.77     57.25 o 
   3   4   4       28.80       40.46     10.00 o 
   4   4   4      661.23      580.32     28.85 o 
   5   4   4      250.25      269.58     24.43 o 
   6   4   4       13.77       17.79     10.15 o 
   7   4   4      355.89      333.58     30.83 o 
   8   4   4       26.97       31.73     14.34 o 
   9   4   4      117.79      126.57     29.06 o 
  -8   5   4       58.62       64.19     31.47 o 
  -7   5   4      222.49      238.49     51.04 o 
  -6   5   4      140.55      153.13     40.89 o 
  -5   5   4     1112.11     1135.80     56.26 o 
  -4   5   4      192.12      216.54     24.77 o 
  -3   5   4      538.61      524.17     30.81 o 
  -2   5   4      457.54      522.33     21.81 o 
  -1   5   4     2062.30     2342.42     51.80 o 
   0   5   4     1534.79     1636.67     46.43 o 
   1   5   4      664.70      504.95    169.10 o 
   2   5   4     3235.00     3083.82    214.83 o 
   3   5   4       23.57       23.41     10.52 o 
   4   5   4      254.96      223.44     26.88 o 
   5   5   4      433.44      437.27     34.06 o 
   6   5   4       10.27       18.20     13.01 o 
   7   5   4      632.90      550.90     44.02 o 
   8   5   4      353.16      379.12     43.88 o 
  -7   6   4      323.45      299.97     57.32 o 
  -6   6   4      156.61      208.48     47.10 o 
  -5   6   4      319.93      379.28     55.20 o 
  -4   6   4      504.63      581.47     55.64 o 
  -3   6   4     1150.67     1014.32     43.37 o 
  -2   6   4     1089.08     1106.66     33.69 o 
  -1   6   4      886.24      844.80     29.84 o 
   0   6   4      326.03      252.16     43.18 o 
   1   6   4      305.57      126.54     86.76 o 
   2   6   4       10.12       26.52     11.43 o 
   3   6   4      799.18      767.33     41.26 o 
   4   6   4        1.14        5.76     10.21 o 
   5   6   4      872.47      859.57     49.18 o 
   6   6   4       19.97       32.63     14.98 o 
   7   6   4       16.84       14.52     13.55 o 
   8   6   4       23.60       45.17     19.70 o 
  -7   7   4        5.23       26.00     22.13 o 
  -6   7   4        5.68        1.46     19.13 o 
  -5   7   4       46.54       76.38     30.01 o 
  -4   7   4        2.70        5.33     16.36 o 
  -3   7   4        0.31       14.60     15.99 o 
  -2   7   4        3.34        0.00      6.58 o 
  -1   7   4      122.63      131.84     15.71 o 
   0   7   4      448.54      411.00     61.06 o 
   1   7   4       38.88       22.73      9.63 o 
   2   7   4      453.78      406.53     30.92 o 
   3   7   4        2.24       13.67     10.80 o 
   4   7   4      161.43      127.23     23.84 o 
   5   7   4      329.56      359.09     38.21 o 
   6   7   4     1035.72      923.81     55.96 o 
   7   7   4       88.75       99.53     24.68 o 
   8   7   4       20.71       45.05     22.67 o 
  -6   8   4      172.10      201.83     48.12 o 
  -5   8   4      140.09      179.49     46.95 o 
  -4   8   4      265.22      224.83     46.59 o 
  -3   8   4       22.84       26.51     22.13 o 
  -2   8   4      603.48      645.92     38.91 o 
  -1   8   4     1353.36     1472.51     57.42 o 
   0   8   4     2612.18     2756.24    101.21 o 
   1   8   4     1016.95      993.14     49.22 o 
   2   8   4      221.06      194.62     26.36 o 
   3   8   4     1549.87     1487.30     61.91 o 
   4   8   4     1166.49     1305.52     61.47 o 
   5   8   4      470.92      516.23     42.07 o 
   6   8   4      172.81      241.94     35.73 o 
   7   8   4       94.68       95.56     30.78 o 
  -6   9   4       21.67       21.69     26.65 o 
  -5   9   4       57.07       60.90     34.54 o 
  -4   9   4      123.31      159.92     44.25 o 
  -3   9   4      137.64      155.24     40.16 o 
  -2   9   4      249.94      264.70     48.85 o 
  -1   9   4       63.74       81.68     20.06 o 
   0   9   4      298.63      328.94     33.34 o 
   1   9   4       15.86       34.93     14.41 o 
   2   9   4       65.83       91.67     20.55 o 
   3   9   4       78.76       61.14     18.19 o 
   4   9   4       24.25       22.28     15.89 o 
   5   9   4      119.42      104.30     26.29 o 
   6   9   4       94.83       63.16     22.32 o 
  -5  10   4        5.30        0.00     28.84 o 
  -4  10   4        0.91        0.00     23.37 o 
  -3  10   4        9.12        0.00     19.64 o 
  -2  10   4      234.56      282.67     54.40 o 
  -1  10   4      477.67      514.81     64.30 o 
   0  10   4      142.51      188.80     29.37 o 
   1  10   4      408.38      464.97     71.49 o 
   2  10   4       90.50      115.91     23.09 o 
   3  10   4       22.27       41.31     17.59 o 
   4  10   4        1.76       20.51     16.43 o 
   5  10   4       64.58       69.62     23.06 o 
   6  10   4       92.39      116.14     27.25 o 
  -3  11   4      132.61      129.10     45.64 o 
  -2  11   4      213.03      207.82     51.12 o 
  -1  11   4      801.09      784.63     52.15 o 
   0  11   4      406.99      310.50    173.68 o 
   1  11   4       10.65       16.14     15.61 o 
   2  11   4       15.43       44.76     26.80 o 
   3  11   4        3.52        9.35     23.59 o 
   4  11   4      135.81      147.70     31.27 o 
  -1  12   4       22.29       86.02     38.77 o 
   0  12   4       79.90       55.19     60.06 o 
   1  12   4       34.39       76.89     32.57 o 
   2  12   4       14.23        0.00     24.24 o 
  -3 -11   5        9.01       28.41     19.28 o 
  -2 -11   5       31.66       26.80     20.52 o 
  -1 -11   5        5.69        0.00     13.14 o 
   0 -11   5       14.12        1.46     14.17 o 
   1 -11   5        9.88        0.00     21.47 o 
   2 -11   5       31.15       32.42     26.65 o 
  -4 -10   5      224.25      230.60     50.90 o 
  -3 -10   5      141.55      202.85     47.54 o 
  -2 -10   5       61.57       76.75     31.84 o 
  -1 -10   5      292.31      280.40     53.31 o 
   0 -10   5     1316.57     1320.09     96.97 o 
   1 -10   5      824.59      739.13     75.07 o 
   2 -10   5      182.57      205.63     49.87 o 
   3 -10   5      114.72       90.84     36.44 o 
   4 -10   5       97.79      161.68     31.64 o 
  -6  -9   5      419.41      438.59     43.81 o 
  -5  -9   5       22.28       16.28     15.92 o 
  -4  -9   5      199.53      243.31     49.29 o 
  -3  -9   5      229.90      264.92     49.80 o 
  -2  -9   5      700.42      601.33     62.58 o 
  -1  -9   5      109.90      114.57     35.34 o 
   0  -9   5      551.75      525.68     58.93 o 
   1  -9   5     1224.84     1233.12     89.23 o 
   2  -9   5        1.95       20.67     21.83 o 
   3  -9   5       30.95       35.88     16.70 o 
   4  -9   5        0.45        0.00     14.33 o 
   5  -9   5        2.78       22.94     17.81 o 
  -6  -8   5       42.87       59.95     20.86 o 
  -5  -8   5        3.78       20.24     14.96 o 
  -4  -8   5      115.24      124.79     24.59 o 
  -3  -8   5       38.98       36.22     14.44 o 
  -2  -8   5      473.35      508.82     54.77 o 
  -1  -8   5       64.93       57.47     24.32 o 
   0  -8   5      223.17      226.66     43.08 o 
   1  -8   5      624.62      616.08     59.73 o 
   2  -8   5       13.44       22.56     19.20 o 
   3  -8   5      841.49      739.63     47.26 o 
   4  -8   5      268.60      285.82     35.73 o 
   5  -8   5       33.40       41.04     18.84 o 
   6  -8   5      100.81       86.09     38.41 o 
  -7  -7   5       87.52       69.08     37.31 o 
  -6  -7   5      389.32      417.88     41.27 o 
  -5  -7   5        5.04        7.13     13.01 o 
  -4  -7   5        8.93       11.28     10.78 o 
  -3  -7   5      298.90      345.92     32.71 o 
  -2  -7   5       23.71       39.04     13.24 o 
  -1  -7   5      976.23     1028.15     70.90 o 
   0  -7   5      587.69      617.33     55.86 o 
   1  -7   5     2225.18     1961.29     99.38 o 
   2  -7   5      615.31      616.81     58.05 o 
   3  -7   5      250.85      302.98     32.56 o 
   4  -7   5      323.02      301.92     33.91 o 
   5  -7   5       59.54       69.49     20.27 o 
   6  -7   5      152.40      136.84     40.09 o 
   7  -7   5      191.82      174.89     49.44 o 
  -7  -6   5       60.82       44.18     31.33 o 
  -6  -6   5        9.84        0.00     16.36 o 
  -5  -6   5      553.31      551.82     39.08 o 
  -4  -6   5       56.89       68.58     16.99 o 
  -3  -6   5     1558.68     1504.46     56.49 o 
  -2  -6   5       14.40       24.06     14.13 o 
  -1  -6   5      435.16      475.16     30.16 o 
   0  -6   5      576.83      619.43     30.84 o 
   1  -6   5       38.94       57.83     21.03 o 
   2  -6   5      148.08       87.70     25.27 o 
   3  -6   5      314.46      345.78     30.74 o 
   4  -6   5       90.90      119.09     21.84 o 
   5  -6   5        1.87        7.89     11.16 o 
   6  -6   5       16.56        8.47     21.83 o 
   7  -6   5       52.07       22.05     26.58 o 
  -8  -5   5       38.46       38.99     31.11 o 
  -7  -5   5       87.37       67.18     31.47 o 
  -6  -5   5       15.80        7.89     18.91 o 
  -5  -5   5       14.05        9.33     10.74 o 
  -4  -5   5      745.66      853.96     43.57 o 
  -3  -5   5      180.10      214.44     62.94 o 
  -2  -5   5      654.20      616.85     33.77 o 
  -1  -5   5      166.05      151.87     19.07 o 
   0  -5   5      488.21      453.10     26.15 o 
   1  -5   5      117.51      111.29     14.31 o 
   2  -5   5      526.80      570.89     32.97 o 
   3  -5   5      204.41      198.41     23.95 o 
   4  -5   5      148.61      131.47     21.53 o 
   5  -5   5       71.70       92.93     20.67 o 
   6  -5   5       79.65      115.74     36.36 o 
   7  -5   5       23.75        3.80     19.93 o 
   8  -5   5       45.74       41.70     29.14 o 
  -8  -4   5      226.23      225.93     50.60 o 
  -7  -4   5      236.28      275.07     53.23 o 
  -6  -4   5      718.42      809.52     70.47 o 
  -5  -4   5     1250.10     1366.26     54.03 o 
  -4  -4   5      951.03      931.59     42.41 o 
  -3  -4   5     1979.72     2143.61     89.09 o 
  -2  -4   5     3107.79     3232.38     98.14 o 
  -1  -4   5     1464.20     1549.55     47.09 o 
   0  -4   5     1025.53      856.88     40.31 o 
   1  -4   5      440.37      470.07     24.51 o 
   2  -4   5     2119.49     2199.26    159.33 o 
   3  -4   5     1607.19     1769.94    163.53 o 
   4  -4   5      704.29      749.21     90.15 o 
   5  -4   5       92.92      103.47     29.57 o 
   6  -4   5      218.05      184.16     41.18 o 
   7  -4   5       32.80       54.77     28.19 o 
   8  -4   5       71.47       69.81     35.05 o 
  -8  -3   5      663.57      683.63     71.05 o 
  -7  -3   5      147.44      129.18     36.80 o 
  -6  -3   5        6.08       16.94     18.69 o 
  -5  -3   5        5.35        7.23     16.43 o 
  -4  -3   5      604.51      587.08     31.95 o 
  -3  -3   5      228.52      241.91     21.19 o 
  -2  -3   5      700.57      739.72     32.28 o 
  -1  -3   5      704.65      727.65     56.15 o 
   0  -3   5      175.99      168.78     16.73 o 
   1  -3   5      342.82      314.74     22.20 o 
   2  -3   5       41.74       54.26     18.55 o 
   3  -3   5       28.89       47.02      9.83 o 
   4  -3   5       18.02       25.30      8.33 o 
   5  -3   5        2.89       17.23     14.75 o 
   6  -3   5       14.99       26.73     20.67 o 
   7  -3   5       41.84       71.85     28.55 o 
   8  -3   5       42.96       49.44     27.09 o 
  -9  -2   5       86.09      115.37     35.34 o 
  -8  -2   5      302.76      242.72     51.92 o 
  -7  -2   5       75.00       71.49     29.21 o 
  -6  -2   5        8.41       19.42     18.04 o 
  -5  -2   5       44.57       27.16     16.06 o 
  -4  -2   5      192.90      169.73     17.99 o 
  -3  -2   5      693.77      774.90     48.92 o 
  -2  -2   5     1668.68     1752.79     45.16 o 
  -1  -2   5      835.83      843.83     31.12 o 
   0  -2   5      157.51      141.64     14.84 o 
   1  -2   5     5442.21     5284.97    152.98 o 
   2  -2   5      761.14      745.22     45.49 o 
   3  -2   5     1169.63     1232.07     52.50 o 
   4  -2   5      799.92      825.15     82.17 o 
   5  -2   5      493.50      519.45     79.19 o 
   6  -2   5      368.41      356.02     35.60 o 
   7  -2   5      116.42      114.64     34.98 o 
   8  -2   5      363.37      329.18     55.79 o 
   9  -2   5       35.50       67.76     35.63 o 
  -9  -1   5      183.72      193.51     44.91 o 
  -8  -1   5      254.80      259.37     51.77 o 
  -7  -1   5      110.92      108.36     33.30 o 
  -6  -1   5      135.85      136.33     33.30 o 
  -5  -1   5       11.33       11.03     11.76 o 
  -4  -1   5     1352.76     1339.85     44.25 o 
  -3  -1   5     3459.12     3830.24    233.20 o 
  -2  -1   5     4877.88     5742.78    113.18 o 
  -1  -1   5     3043.61     3091.87     54.91 o 
   0  -1   5     2889.68     3100.57     56.86 o 
   1  -1   5      257.86      233.63     91.17 o 
   2  -1   5      250.72      235.68     23.55 o 
   3  -1   5     1366.41     1329.99     83.00 o 
   4  -1   5     1824.12     1697.93     83.43 o 
   5  -1   5      294.17      251.89     24.96 o 
   6  -1   5      155.80      204.33     26.22 o 
   7  -1   5       52.37       44.55     16.42 o 
   8  -1   5      203.72      184.31     45.78 o 
   9  -1   5      229.85      220.60     52.21 o 
  -9   0   5       19.00       44.25     23.37 o 
  -8   0   5       58.11       92.88     31.55 o 
  -7   0   5      149.32      126.33     34.39 o 
  -6   0   5      268.59      287.56     44.84 o 
  -5   0   5      186.45      166.93     34.76 o 
  -4   0   5      532.67      582.28     48.63 o 
  -3   0   5      537.41      498.65     16.68 o 
  -2   0   5      131.42      164.66     17.71 o 
  -1   0   5      742.66      794.63     43.74 o 
   0   0   5     1090.21     1099.81     36.80 o 
   1   0   5      832.98      806.27     63.31 o 
   2   0   5      668.96      766.93     62.87 o 
   3   0   5      506.80      190.43    243.82 o 
   4   0   5      313.52      186.71     59.00 o 
   5   0   5        9.26        0.00      8.41 o 
   6   0   5        8.19       12.84     12.16 o 
   7   0   5        4.52        8.31     12.66 o 
   8   0   5       14.04       18.74     15.58 o 
  -9   1   5       21.39       33.08     23.66 o 
  -8   1   5       85.40      103.69     36.95 o 
  -7   1   5       16.46       35.34     20.37 o 
  -6   1   5       19.64       18.04     14.90 o 
  -5   1   5      167.94      192.41     35.12 o 
  -4   1   5      504.66      480.78     44.47 o 
  -3   1   5     5019.45     5477.66    134.14 o 
  -2   1   5     1860.76     1796.12     72.29 o 
  -1   1   5     1682.65     1557.95     39.76 o 
   0   1   5      232.03      200.53     18.44 o 
   1   1   5      342.10      347.13     15.88 o 
   2   1   5     2649.63     2730.53    240.64 o 
   3   1   5      469.57      483.65     28.06 o 
   4   1   5      291.39      323.02     37.39 o 
   5   1   5       39.04       45.25     14.35 o 
   6   1   5      201.43      216.08     44.87 o 
   7   1   5      626.97      606.56     42.95 o 
   8   1   5      312.83      371.31     47.07 o 
   9   1   5       94.48       95.15     24.87 o 
  -8   2   5       81.91       96.61     32.28 o 
  -7   2   5      243.31      293.99     48.71 o 
  -6   2   5      278.72      331.52     46.51 o 
  -5   2   5     1610.98     1736.09     86.02 o 
  -4   2   5     1021.51      991.27     63.02 o 
  -3   2   5     2453.99     2185.98     84.85 o 
  -2   2   5     5339.82     4945.98    120.27 o 
  -1   2   5     3609.52     3767.47     82.37 o 
   0   2   5     3299.54     3448.13     66.52 o 
   1   2   5      121.82      126.89      9.54 o 
   2   2   5     1055.95     1032.00     38.36 o 
   3   2   5     1165.58     1076.17     56.63 o 
   4   2   5      403.70      464.88     47.06 o 
   5   2   5     1148.95     1342.23     54.94 o 
   6   2   5       48.52       80.34     15.53 o 
   7   2   5       99.78      155.46     21.92 o 
   8   2   5       35.37       68.80     16.36 o 
   9   2   5       10.61        0.11     10.49 o 
  -8   3   5       61.09       81.20     31.62 o 
  -7   3   5      190.21      240.90     43.74 o 
  -6   3   5       37.99       44.18     19.93 o 
  -5   3   5       21.56       19.50     12.85 o 
  -4   3   5      129.76      109.97     26.87 o 
  -3   3   5       23.49       14.90     13.14 o 
  -2   3   5       56.97       68.59      7.89 o 
  -1   3   5       20.50       19.93      5.93 o 
   0   3   5      453.21      433.65     18.19 o 
   1   3   5     1472.50     1590.02     28.93 o 
   2   3   5      256.23      241.00     17.08 o 
   3   3   5      345.96      413.83     22.85 o 
   4   3   5       27.74       27.06      9.43 o 
   5   3   5       48.35       47.03     12.93 o 
   6   3   5      184.11      108.16     17.78 o 
   7   3   5      299.41      330.06     30.87 o 
   8   3   5       60.95       68.77     17.35 o 
   9   3   5       45.51       76.23     18.43 o 
  -8   4   5       54.08       55.50     26.65 o 
  -7   4   5      113.43      133.86     32.35 o 
  -6   4   5      507.21      510.80     37.95 o 
  -5   4   5      570.14      606.18     38.35 o 
  -4   4   5      144.64      161.80     22.83 o 
  -3   4   5        3.46        7.56      8.59 o 
  -2   4   5     2100.78     2092.46     61.04 o 
  -1   4   5      142.83      160.03     13.20 o 
   0   4   5     1711.45     1733.74     39.12 o 
   1   4   5      406.94      332.48     17.48 o 
   2   4   5      472.61      439.18     22.88 o 
   3   4   5      839.71      726.50     30.98 o 
   4   4   5      803.68      840.07     48.18 o 
   5   4   5     1392.01     1500.27     79.16 o 
   6   4   5      277.57      295.19     28.41 o 
   7   4   5      608.25      547.10     35.19 o 
   8   4   5      166.65      194.44     27.13 o 
  -8   5   5       87.98       89.16     33.30 o 
  -7   5   5      172.46      188.47     46.15 o 
  -6   5   5      132.19      120.27     36.66 o 
  -5   5   5      474.10      457.87     34.05 o 
  -4   5   5       21.99       18.88     11.75 o 
  -3   5   5       20.86       31.17     12.37 o 
  -2   5   5     1209.19     1191.48     51.64 o 
  -1   5   5      353.83      299.82     24.20 o 
   0   5   5      453.56      453.05     21.69 o 
   1   5   5     1180.35     1190.28     34.50 o 
   2   5   5      650.89      664.72     26.70 o 
   3   5   5        2.28        9.67      8.15 o 
   4   5   5      173.55      168.28     24.66 o 
   5   5   5      510.14      523.56     42.05 o 
   6   5   5      122.54      136.87     20.32 o 
   7   5   5        1.97       14.39     14.79 o 
   8   5   5        6.31       17.23     16.96 o 
  -7   6   5        5.28       17.16     17.96 o 
  -6   6   5       18.11        4.31     22.05 o 
  -5   6   5       30.47        8.47     19.50 o 
  -4   6   5      342.56      254.46     28.50 o 
  -3   6   5      148.90      160.12     22.72 o 
  -2   6   5      278.78      296.03     26.26 o 
  -1   6   5      214.41      160.50     78.74 o 
   0   6   5      271.69      279.61     19.36 o 
   1   6   5      402.36      416.55     22.90 o 
   2   6   5       87.96       89.03     14.11 o 
   3   6   5        0.80        9.75     16.72 o 
   4   6   5      685.75      605.06     40.26 o 
   5   6   5        1.09        0.91     13.14 o 
   6   6   5       40.98       49.93     18.43 o 
   7   6   5       51.70       36.71     17.42 o 
   8   6   5        2.48        9.64     16.69 o 
  -7   7   5       74.81       76.67     31.11 o 
  -6   7   5      224.98      300.41     59.73 o 
  -5   7   5      714.98      789.00     73.83 o 
  -4   7   5        4.76       12.27     15.63 o 
  -3   7   5      542.63      484.79     52.72 o 
  -2   7   5      597.38      605.55     36.56 o 
  -1   7   5     1797.91     1754.28     46.63 o 
   0   7   5     1232.16     1234.81     55.68 o 
   1   7   5     1930.37     1831.93     49.08 o 
   2   7   5      639.21      609.72     29.83 o 
   3   7   5        6.03       19.47     16.98 o 
   4   7   5     1466.41     1459.96     63.97 o 
   5   7   5      480.01      440.49     38.53 o 
   6   7   5      132.46      132.35     33.88 o 
   7   7   5      153.10      143.30     29.21 o 
  -6   8   5      193.39      199.64     51.19 o 
  -5   8   5      306.21      373.73     63.02 o 
  -4   8   5      202.14      202.34     47.10 o 
  -3   8   5       22.15       27.38     22.13 o 
  -2   8   5      277.59      281.43     46.66 o 
  -1   8   5      694.97      720.37     32.41 o 
   0   8   5      670.29      589.80    199.79 o 
   1   8   5      692.54      600.34     76.84 o 
   2   8   5      796.38      798.82     45.04 o 
   3   8   5      139.63      158.96     26.80 o 
   4   8   5        1.68        5.41     11.82 o 
   5   8   5      724.34      744.33     74.99 o 
   6   8   5       26.94       37.38     17.32 o 
   7   8   5       14.64       15.51     13.98 o 
  -5   9   5       19.38       33.22     31.33 o 
  -4   9   5        1.48       29.28     23.88 o 
  -3   9   5       19.64        9.05     22.42 o 
  -2   9   5       59.56       80.25     29.87 o 
  -1   9   5       36.19       65.78     18.95 o 
   0   9   5       53.87       61.44     18.46 o 
   1   9   5        9.60       10.74      9.50 o 
   2   9   5       84.25      109.87     23.01 o 
   3   9   5       84.94       98.05     22.57 o 
   4   9   5      379.13      393.75     41.43 o 
   5   9   5      531.02      511.27     46.13 o 
   6   9   5      190.79      202.75     34.69 o 
  -4  10   5      129.18      178.25     51.85 o 
  -3  10   5       18.07       42.50     28.19 o 
  -2  10   5       83.38       83.54     36.58 o 
  -1  10   5      212.09      287.63     51.99 o 
   0  10   5      708.86      741.24     47.81 o 
   1  10   5       86.12       42.22     21.91 o 
   2  10   5      301.47      368.09     37.81 o 
   3  10   5      548.40      563.04     44.50 o 
   4  10   5      224.23      266.59     38.12 o 
   5  10   5      523.94      545.93     49.90 o 
  -3  11   5       43.14       73.17     36.66 o 
  -2  11   5       10.76        0.00     25.70 o 
  -1  11   5        3.56       25.05     22.56 o 
   0  11   5      190.89      242.26     35.27 o 
   1  11   5       71.18       58.91     20.10 o 
   2  11   5        9.62        4.16     22.20 o 
   3  11   5        0.41       16.06     25.70 o 
   4  11   5       14.55       27.90     18.82 o 
   0  12   5       46.49       86.97     40.45 o 
   1  12   5       14.24       13.36     25.19 o 
  -1 -11   6       49.16       44.54     25.85 o 
   0 -11   6      104.77       97.05     32.93 o 
   1 -11   6       60.84       81.64     30.74 o 
  -4 -10   6      203.29      229.14     50.24 o 
  -3 -10   6      304.39      344.74     58.78 o 
  -2 -10   6       59.10       73.53     31.03 o 
  -1 -10   6      133.10      147.58     40.02 o 
   0 -10   6       89.25      146.34     41.99 o 
   1 -10   6      113.15      146.12     40.16 o 
   2 -10   6      128.15      161.16     46.59 o 
   3 -10   6        0.79       13.58     25.78 o 
  -5  -9   6       16.27       39.10     19.91 o 
  -4  -9   6        1.12       10.52     19.35 o 
  -3  -9   6        6.09        0.00     15.77 o 
  -2  -9   6        9.81        5.84     16.43 o 
  -1  -9   6       77.16       56.23     24.75 o 
   0  -9   6      112.08      132.75     37.39 o 
   1  -9   6       88.06       94.64     30.96 o 
   2  -9   6        9.48        6.50     18.18 o 
   3  -9   6       21.74        4.97     23.44 o 
   4  -9   6       75.67       49.78     20.99 o 
  -6  -8   6      193.87      270.11     59.80 o 
  -5  -8   6       49.65       71.84     21.81 o 
  -4  -8   6      395.72      401.83     39.91 o 
  -3  -8   6     1050.37      927.01     74.26 o 
  -2  -8   6      491.69      462.67     53.09 o 
  -1  -8   6      750.52      813.02     69.08 o 
   0  -8   6      351.57      377.08     53.60 o 
   1  -8   6      572.63      520.13     57.61 o 
   2  -8   6      331.26      235.64     46.81 o 
   3  -8   6      791.39      838.51     76.82 o 
   4  -8   6      144.61      166.83     29.82 o 
   5  -8   6      117.06      135.82     41.70 o 
  -7  -7   6       37.29       17.53     30.60 o 
  -6  -7   6      215.26      263.32     56.88 o 
  -5  -7   6       31.79       40.68     16.54 o 
  -4  -7   6       23.05        7.96     11.64 o 
  -3  -7   6      331.76      358.97     32.83 o 
  -2  -7   6       25.23       22.50     12.07 o 
  -1  -7   6       12.79       23.95     16.14 o 
   0  -7   6      821.35      816.31     65.57 o 
   1  -7   6      853.53      820.33     66.74 o 
   2  -7   6        1.23        4.02     14.53 o 
   3  -7   6       44.55      100.19     32.57 o 
   4  -7   6      116.01      119.51     32.86 o 
   5  -7   6      102.80      136.33     40.45 o 
   6  -7   6        1.23       21.76     25.78 o 
  -7  -6   6       27.51       57.91     36.29 o 
  -6  -6   6       52.80      118.73     38.85 o 
  -5  -6   6       26.20       19.31     13.52 o 
  -4  -6   6     1171.19     1122.25     52.93 o 
  -3  -6   6        6.78       35.17     13.22 o 
  -2  -6   6      822.05      821.32     41.99 o 
  -1  -6   6        1.11        1.73     10.48 o 
   0  -6   6      279.31      322.17     39.29 o 
   1  -6   6       77.12       41.91     18.26 o 
   2  -6   6        5.32        3.07     12.05 o 
   3  -6   6      855.72      769.51     43.35 o 
   4  -6   6       71.05       71.41     18.06 o 
   5  -6   6        2.27       18.99     19.86 o 
   6  -6   6      169.42      209.43     47.54 o 
   7  -6   6       28.52       37.31     30.67 o 
  -7  -5   6      550.86      637.41     73.46 o 
  -6  -5   6      421.54      407.32     62.51 o 
  -5  -5   6      139.43      180.73     42.06 o 
  -4  -5   6        5.66       15.22     11.72 o 
  -3  -5   6     1017.56      977.88     88.98 o 
  -2  -5   6     2128.92     2216.59     64.89 o 
  -1  -5   6      888.88      875.13     39.72 o 
   0  -5   6     1114.99     1125.57     43.01 o 
   1  -5   6      483.43      469.95     27.17 o 
   2  -5   6      277.80      275.07     40.53 o 
   3  -5   6      370.95      351.08     29.02 o 
   4  -5   6     1213.30     1053.92     77.04 o 
   5  -5   6       52.39       84.12     30.82 o 
   6  -5   6      130.20      107.85     37.90 o 
   7  -5   6      137.63      153.56     44.47 o 
  -8  -4   6      246.09      168.24     50.68 o 
  -7  -4   6       44.83       64.92     33.37 o 
  -6  -4   6        3.83       11.25     21.03 o 
  -5  -4   6      202.42      210.67     43.52 o 
  -4  -4   6      971.14     1031.03     45.85 o 
  -3  -4   6     3173.43     3113.15     75.24 o 
  -2  -4   6     1197.49      606.04    596.48 o 
  -1  -4   6      521.90      470.24     29.17 o 
   0  -4   6        2.94        7.03      6.68 o 
   1  -4   6       27.85       32.00      9.94 o 
   2  -4   6      222.53      229.49     19.90 o 
   3  -4   6       75.00      103.17     17.45 o 
   4  -4   6      937.51      802.14     64.70 o 
   5  -4   6        9.58       34.47     18.84 o 
   6  -4   6        0.09        5.11     17.09 o 
   7  -4   6       23.42       24.02     22.56 o 
   8  -4   6        3.84        0.00     26.00 o 
  -8  -3   6      170.20      186.13     43.74 o 
  -7  -3   6        9.18        8.11     16.06 o 
  -6  -3   6      217.25      228.63     46.66 o 
  -5  -3   6       21.64       26.43     20.23 o 
  -4  -3   6      222.32      222.42     23.16 o 
  -3  -3   6      955.08      986.43     65.76 o 
  -2  -3   6     1066.53     1108.90     41.40 o 
  -1  -3   6      377.76      315.19    128.59 o 
   0  -3   6       69.16       84.99     14.17 o 
   1  -3   6      522.85      500.09     27.30 o 
   2  -3   6      372.40      348.67     23.52 o 
   3  -3   6      752.89      687.13     65.57 o 
   4  -3   6      752.64      744.13     98.62 o 
   5  -3   6      569.46      601.63     58.34 o 
   6  -3   6      367.60      447.55     54.91 o 
   7  -3   6       98.13       90.47     33.22 o 
   8  -3   6       35.91       60.02     32.49 o 
  -8  -2   6      142.57      173.06     44.25 o 
  -7  -2   6       50.75       68.20     28.62 o 
  -6  -2   6      409.99      476.25     54.26 o 
  -5  -2   6      230.63      222.35     42.28 o 
  -4  -2   6      513.39      496.99     48.85 o 
  -3  -2   6     1646.22     1827.26     75.72 o 
  -2  -2   6      843.72      891.16     34.71 o 
  -1  -2   6     2640.09     2568.21     58.03 o 
   0  -2   6       44.05      111.29     51.95 o 
   1  -2   6     1349.24     1094.39     39.16 o 
   2  -2   6     4410.28     4405.58    182.59 o 
   3  -2   6     6844.59     7592.19    475.96 o 
   4  -2   6     1870.84     2123.12    183.72 o 
   5  -2   6      232.06      273.17     39.83 o 
   6  -2   6        4.63       18.33     18.40 o 
   7  -2   6       16.37       24.83     24.24 o 
   8  -2   6      107.53       93.18     36.00 o 
  -8  -1   6      283.59      267.77     53.52 o 
  -7  -1   6       54.13       62.29     27.68 o 
  -6  -1   6       76.63      129.83     35.20 o 
  -5  -1   6       29.13       64.48     22.49 o 
  -4  -1   6        2.28        0.00      9.71 o 
  -3  -1   6      256.31      240.03     17.23 o 
  -2  -1   6        5.94        1.86      5.32 o 
  -1  -1   6      465.28      451.88     23.63 o 
   0  -1   6      793.24      789.64     31.94 o 
   1  -1   6      358.50      163.02    188.58 o 
   2  -1   6      177.29      234.25     20.60 o 
   3  -1   6       95.76      130.69     18.44 o 
   4  -1   6       20.31       59.87     15.26 o 
   5  -1   6       25.45       43.42     14.93 o 
   6  -1   6      129.85      230.34     28.80 o 
   7  -1   6        6.63       10.70     12.94 o 
   8  -1   6       33.88        0.00     21.54 o 
  -8   0   6       15.09       32.49     22.64 o 
  -7   0   6        1.96       13.22     18.99 o 
  -6   0   6       86.52      108.22     31.76 o 
  -5   0   6       61.49       56.96     22.78 o 
  -4   0   6      761.96      785.57     58.49 o 
  -3   0   6      456.25      543.43     47.10 o 
  -2   0   6      101.85       83.20      9.88 o 
  -1   0   6       10.80        8.24      5.45 o 
   0   0   6       80.58       62.76     11.45 o 
   1   0   6     1438.62     1375.90     42.95 o 
   2   0   6      546.90      519.92     28.42 o 
   3   0   6      850.58      822.44     55.28 o 
   4   0   6      211.80       85.78     80.54 o 
   5   0   6      134.14      142.15     22.66 o 
   6   0   6      280.71      302.49     36.26 o 
   7   0   6      175.86      167.16     38.19 o 
   8   0   6      239.41      252.76     63.31 o 
  -8   1   6      136.72      187.89     44.91 o 
  -7   1   6      497.60      547.44     60.83 o 
  -6   1   6      729.03      668.00     61.12 o 
  -5   1   6     1029.71      983.02     69.08 o 
  -4   1   6      637.21      612.29     51.41 o 
  -3   1   6      957.47      897.66     59.15 o 
  -2   1   6     2132.96     2091.39     73.35 o 
  -1   1   6     1254.98     1182.54     33.77 o 
   0   1   6     1103.66     1055.20     35.21 o 
   1   1   6      544.29      577.27     28.59 o 
   2   1   6      399.90      419.57     26.02 o 
   3   1   6      688.65      772.24     84.92 o 
   4   1   6      750.42      728.49    102.96 o 
   5   1   6      349.01      341.85     49.47 o 
   6   1   6      108.31      137.75     27.82 o 
   7   1   6        2.86        6.76     12.70 o 
   8   1   6       63.58       23.22     24.02 o 
   9   1   6       98.32       51.93     22.42 o 
  -8   2   6       29.14       38.85     22.42 o 
  -7   2   6      233.79      327.21     52.87 o 
  -6   2   6       73.21      136.84     34.03 o 
  -5   2   6       64.22       59.80     23.22 o 
  -4   2   6      486.11      462.30     44.91 o 
  -3   2   6      256.04      224.83     34.83 o 
  -2   2   6     1022.15      969.73     59.07 o 
  -1   2   6      226.23      194.07     11.64 o 
   0   2   6       23.40       18.64      9.35 o 
   1   2   6       22.55       27.48      6.46 o 
   2   2   6       77.15       83.38     15.15 o 
   3   2   6      100.10      119.27     18.84 o 
   4   2   6        1.13        2.17      7.06 o 
   5   2   6       34.88       62.20     16.17 o 
   6   2   6      120.05       97.78     31.25 o 
   7   2   6       37.59       31.62     12.91 o 
   8   2   6        1.03       15.18     11.33 o 
  -8   3   6       28.64       28.55     24.10 o 
  -7   3   6       35.40       62.87     26.36 o 
  -6   3   6       40.49       57.25     23.81 o 
  -5   3   6      223.11      211.03     38.56 o 
  -4   3   6      112.10      144.73     30.67 o 
  -3   3   6      124.61      140.71     29.87 o 
  -2   3   6      662.00      638.36     48.85 o 
  -1   3   6     2357.47     2318.29     41.20 o 
   0   3   6     4978.77     4971.65     84.56 o 
   1   3   6     1733.27     1613.65     46.23 o 
   2   3   6     1840.12     1841.10     82.22 o 
   3   3   6      650.01      600.33     29.80 o 
   4   3   6      787.62      805.42     35.20 o 
   5   3   6      442.76      453.01     29.09 o 
   6   3   6      444.72      414.68     38.05 o 
   7   3   6      405.58      360.57     32.87 o 
   8   3   6      102.52       93.86     20.35 o 
  -8   4   6        2.45        5.62     19.79 o 
  -7   4   6      157.09      149.17     28.53 o 
  -6   4   6      408.94      426.31     38.23 o 
  -5   4   6      502.58      490.58     36.53 o 
  -4   4   6      659.50      689.67     39.78 o 
  -3   4   6      255.94      252.42     26.36 o 
  -2   4   6     1775.12     1687.24     79.16 o 
  -1   4   6     1201.16     1129.32     31.28 o 
   0   4   6     1673.32     1653.22     38.53 o 
   1   4   6      287.00      271.71     17.44 o 
   2   4   6      252.28      225.66     63.66 o 
   3   4   6        3.73        8.33      7.66 o 
   4   4   6      473.02      497.15     29.07 o 
   5   4   6      888.89      863.45     40.01 o 
   6   4   6      471.26      501.68     33.07 o 
   7   4   6      233.78      257.95     29.85 o 
   8   4   6        1.91       11.92     11.74 o 
  -7   5   6        3.09        6.21     23.73 o 
  -6   5   6        3.90       26.85     14.58 o 
  -5   5   6      110.31       98.05     20.27 o 
  -4   5   6      213.86      172.45     24.96 o 
  -3   5   6       56.73       67.69     19.64 o 
  -2   5   6      247.27      198.66     71.52 o 
  -1   5   6       40.96       44.01      9.67 o 
   0   5   6       73.78       73.44     12.11 o 
   1   5   6      517.15      534.94     24.48 o 
   2   5   6       30.19       24.23      7.77 o 
   3   5   6        5.56        9.00      9.58 o 
   4   5   6       68.12       52.29     14.01 o 
   5   5   6        0.75        8.93     10.90 o 
   6   5   6        0.75        0.00      9.79 o 
   7   5   6       83.13      101.20     19.62 o 
   8   5   6       21.07       50.47     15.62 o 
  -7   6   6       40.55       26.07     28.84 o 
  -6   6   6      133.95      183.21     46.59 o 
  -5   6   6      506.43      521.08     59.00 o 
  -4   6   6        4.39       11.17     10.95 o 
  -3   6   6      169.49      136.02     40.89 o 
  -2   6   6      524.29      505.49     42.43 o 
  -1   6   6     1138.59     1128.03     59.50 o 
   0   6   6     1010.39      997.23     34.79 o 
   1   6   6      515.47      506.25     25.45 o 
   2   6   6      112.10      102.43     24.01 o 
   3   6   6       15.27       35.13     14.41 o 
   4   6   6      389.20      384.03     46.19 o 
   5   6   6      664.36      658.18     45.98 o 
   6   6   6      108.44      129.65     27.22 o 
   7   6   6      291.24      263.07     38.64 o 
   8   6   6       44.55       75.83     23.82 o 
  -6   7   6      143.31      183.72     50.24 o 
  -5   7   6     1132.09     1154.47     90.84 o 
  -4   7   6      135.20      147.21     39.07 o 
  -3   7   6      563.95      518.54     36.34 o 
  -2   7   6      954.26      799.20    142.98 o 
  -1   7   6     1236.75     1149.07     68.86 o 
   0   7   6      789.60      847.19     34.55 o 
   1   7   6      426.31      407.03     31.41 o 
   2   7   6      133.15      128.41     17.67 o 
   3   7   6        2.56       16.32     12.86 o 
   4   7   6       17.80       18.32     14.68 o 
   5   7   6      676.11      739.39     50.19 o 
   6   7   6      106.10      133.90     29.87 o 
   7   7   6       20.09        9.35     13.76 o 
  -6   8   6        9.95       10.00     29.35 o 
  -5   8   6      227.22      190.00     50.02 o 
  -4   8   6      248.34      212.49     47.32 o 
  -3   8   6      101.12      145.53     37.90 o 
  -2   8   6        1.41        0.00     16.43 o 
  -1   8   6       89.51       41.29     51.55 o 
   0   8   6      107.76       87.08     15.41 o 
   1   8   6        2.02        0.00      8.05 o 
   2   8   6      200.60      192.86     28.32 o 
   3   8   6        0.87        6.62     12.41 o 
   4   8   6      722.57      657.99     47.09 o 
   5   8   6       34.88       33.37     18.99 o 
   6   8   6       28.69       30.14     29.94 o 
  -5   9   6      217.17      271.20     60.02 o 
  -4   9   6      165.71      166.85     46.37 o 
  -3   9   6      483.02      573.59     64.92 o 
  -2   9   6      426.88      451.42     56.01 o 
  -1   9   6      103.62      123.48     37.02 o 
   0   9   6      638.78      673.95     34.69 o 
   1   9   6      640.75      666.58     35.14 o 
   2   9   6      233.80      267.66     33.34 o 
   3   9   6      191.85      176.38     29.97 o 
   4   9   6      770.71      767.26     61.12 o 
   5   9   6      514.40      486.85     48.50 o 
   6   9   6      180.14      194.67     34.82 o 
  -4  10   6       25.08       49.87     33.88 o 
  -3  10   6       65.12      107.42     38.63 o 
  -2  10   6      152.90      224.91     53.01 o 
  -1  10   6       10.31       14.46     22.64 o 
   0  10   6       98.77       42.21     21.54 o 
   1  10   6      402.81      399.80     59.88 o 
   2  10   6      401.49      410.49     41.00 o 
   3  10   6       41.20       46.07     20.09 o 
   4  10   6       67.67       94.98     25.14 o 
   5  10   6      167.65      181.26     33.83 o 
  -2  11   6       51.21      106.47     41.99 o 
  -1  11   6        2.96        0.00     23.44 o 
   0  11   6       10.16       20.74     24.10 o 
   1  11   6        6.48       10.93     18.51 o 
   2  11   6       15.07       24.10     25.48 o 
   3  11   6      161.40      140.40     30.42 o 
  -3 -10   7       40.08       57.10     29.94 o 
  -2 -10   7        0.25        8.84     15.63 o 
  -1 -10   7       17.40       17.74     20.37 o 
   0 -10   7        4.11        9.42     15.92 o 
   1 -10   7        0.87        0.00     14.39 o 
   2 -10   7        1.30        3.43     15.99 o 
  -4  -9   7      103.65      124.79     39.36 o 
  -3  -9   7      508.12      452.30     63.02 o 
  -2  -9   7      297.89      367.52     57.69 o 
  -1  -9   7      530.26      452.30     63.16 o 
   0  -9   7      257.66      248.93     50.53 o 
   1  -9   7      233.92      208.26     47.25 o 
   2  -9   7      449.79      454.56     65.43 o 
   3  -9   7      107.17      163.79     46.66 o 
   4  -9   7       61.13       94.13     37.90 o 
  -5  -8   7       83.15       39.65     27.89 o 
  -4  -8   7      426.10      461.90     47.35 o 
  -3  -8   7      863.52      813.24     73.02 o 
  -2  -8   7     1225.06     1292.12     88.87 o 
  -1  -8   7      519.36      472.82     55.42 o 
   0  -8   7      271.98      281.57     50.09 o 
   1  -8   7       81.83      124.87     37.10 o 
   2  -8   7        1.45        0.00     15.04 o 
   3  -8   7       22.39       17.31     18.69 o 
   4  -8   7      232.65      225.93     52.50 o 
   5  -8   7      115.30      110.55     43.37 o 
  -6  -7   7      138.07      106.03     42.28 o 
  -5  -7   7       59.64       88.65     35.42 o 
  -4  -7   7      200.95      127.27     89.89 o 
  -3  -7   7      106.91      134.43     24.90 o 
  -2  -7   7        6.83       20.93     12.62 o 
  -1  -7   7      513.14      459.09     51.12 o 
   0  -7   7     1198.50     1115.77     79.37 o 
   1  -7   7      326.17      310.05     49.07 o 
   2  -7   7       36.17       14.60     16.21 o 
   3  -7   7       28.59       29.87     20.52 o 
   4  -7   7        9.44        8.62     22.20 o 
   5  -7   7       70.65       38.85     29.06 o 
   6  -7   7      118.11      191.17     53.60 o 
  -7  -6   7       77.20      100.99     44.18 o 
  -6  -6   7       28.20       58.49     29.43 o 
  -5  -6   7       13.81        9.86     22.42 o 
  -4  -6   7      200.26      224.00     47.65 o 
  -3  -6   7     2315.39     2296.21    132.02 o 
  -2  -6   7     2911.54     3017.89     82.05 o 
  -1  -6   7      681.60      643.54     37.94 o 
   0  -6   7      337.82      323.05     45.42 o 
   1  -6   7       63.42       73.46     25.41 o 
   2  -6   7        6.16        4.09     14.53 o 
   3  -6   7     1167.04     1184.27     83.61 o 
   4  -6   7      563.98      510.06     59.15 o 
   5  -6   7      402.20      378.98     59.73 o 
   6  -6   7      132.04      136.92     42.57 o 
  -7  -5   7       98.51      130.71     44.69 o 
  -6  -5   7      181.33      167.73     46.37 o 
  -5  -5   7      447.55      464.71     56.59 o 
  -4  -5   7      465.58      472.66     44.69 o 
  -3  -5   7     1764.57     1638.18    216.98 o 
  -2  -5   7      157.32      170.02     22.83 o 
  -1  -5   7       34.29       39.58     13.04 o 
   0  -5   7        1.83        8.05      7.89 o 
   1  -5   7       49.93       29.06     17.31 o 
   2  -5   7      344.37      325.31     45.42 o 
   3  -5   7      350.77      326.63     47.39 o 
   4  -5   7      857.15      769.65     68.06 o 
   5  -5   7        9.07        7.23     16.87 o 
   6  -5   7       43.99       66.60     30.67 o 
   7  -5   7        0.24       38.85     28.04 o 
  -7  -4   7       30.34       13.29     26.36 o 
  -6  -4   7      171.30      168.97     45.35 o 
  -5  -4   7      506.04      457.70     54.84 o 
  -4  -4   7     2373.87     2391.03    112.45 o 
  -3  -4   7       39.16       47.69     14.85 o 
  -2  -4   7       77.21       61.24     45.35 o 
  -1  -4   7      128.47      147.85     20.21 o 
   0  -4   7       44.02       37.36     11.66 o 
   1  -4   7        8.59        2.87      6.77 o 
   2  -4   7       46.58       40.81     11.59 o 
   3  -4   7      956.80      919.56     68.20 o 
   4  -4   7       23.38       27.97     19.28 o 
   5  -4   7       39.61       79.81     28.55 o 
   6  -4   7      152.71      122.68     37.02 o 
   7  -4   7        9.34       11.61     22.20 o 
  -8  -3   7       16.60       13.51     18.62 o 
  -7  -3   7      200.64      258.28     55.13 o 
  -6  -3   7      825.66      813.68     74.77 o 
  -5  -3   7       56.52       66.01     28.48 o 
  -4  -3   7      956.25      954.91     71.20 o 
  -3  -3   7     3179.08     3259.96     75.21 o 
  -2  -3   7     1226.19     1268.77     46.76 o 
  -1  -3   7     1636.58      832.80    807.88 o 
   0  -3   7     2612.65     2528.90     64.75 o 
   1  -3   7      468.17      513.07     34.79 o 
   2  -3   7      907.77      903.09     44.14 o 
   3  -3   7     1494.19     1571.06    125.41 o 
   4  -3   7     1407.22     1323.23     82.81 o 
   5  -3   7      146.21      179.85     39.94 o 
   6  -3   7      129.94      146.55     41.18 o 
   7  -3   7      140.27      190.95     46.66 o 
   8  -3   7      103.46      187.52     51.85 o 
  -8  -2   7      255.87      189.13     46.66 o 
  -7  -2   7      120.08      147.58     40.24 o 
  -6  -2   7      323.37      328.89     54.26 o 
  -5  -2   7      181.26      211.11     43.23 o 
  -4  -2   7       63.73      127.13     32.86 o 
  -3  -2   7      639.82      584.39     52.72 o 
  -2  -2   7     1016.66      955.94     38.15 o 
  -1  -2   7       20.50       20.54      9.11 o 
   0  -2   7      566.34      279.04    282.30 o 
   1  -2   7      859.10      924.85     39.65 o 
   2  -2   7        0.75        0.00      6.26 o 
   3  -2   7       24.70       17.24     10.52 o 
   4  -2   7      603.50      493.96     51.59 o 
   5  -2   7       15.33        0.00      9.46 o 
   6  -2   7       24.78       11.90     19.79 o 
   7  -2   7        3.34        0.00     17.53 o 
   8  -2   7        0.58        3.65     22.13 o 
  -8  -1   7        1.05       20.59     18.04 o 
  -7  -1   7       12.98       29.79     22.27 o 
  -6  -1   7       60.22       39.14     23.51 o 
  -5  -1   7      333.15      378.54     47.03 o 
  -4  -1   7      130.98      164.81     36.29 o 
  -3  -1   7      632.79      603.82     53.01 o 
  -2  -1   7      258.32      299.25     21.20 o 
  -1  -1   7       20.77       20.39      8.49 o 
   0  -1   7      274.56      258.72     21.56 o 
   1  -1   7      533.76      494.77     28.60 o 
   2  -1   7      433.27      332.76     26.98 o 
   3  -1   7      637.29      564.31     44.43 o 
   4  -1   7      557.56      523.10     94.53 o 
   5  -1   7      263.22      273.17     55.24 o 
   6  -1   7      590.36      569.67     40.56 o 
   7  -1   7      169.66      188.47     47.03 o 
   8  -1   7      102.94       86.46     37.90 o 
  -8   0   7       95.39      123.33     36.44 o 
  -7   0   7      218.84      306.18     55.86 o 
  -6   0   7      884.72      852.60     72.44 o 
  -5   0   7      407.94      480.19     51.48 o 
  -4   0   7      111.04      103.76     29.35 o 
  -3   0   7        5.14        1.10      9.49 o 
  -2   0   7      157.66      163.66     14.63 o 
  -1   0   7     1086.36     1061.94     36.58 o 
   0   0   7      379.03      299.44     21.60 o 
   1   0   7     2569.31     2296.75    120.08 o 
   2   0   7      741.39      608.44     32.95 o 
   3   0   7     1244.60     1110.06     78.90 o 
   4   0   7      422.93      117.21    152.29 o 
   5   0   7      326.87      312.69     60.06 o 
   6   0   7      167.54      231.29     30.59 o 
   7   0   7       60.04       95.56     23.90 o 
   8   0   7       81.43      112.16     41.48 o 
  -8   1   7      182.11      181.68     44.91 o 
  -7   1   7      106.66      131.95     37.02 o 
  -6   1   7      336.42      412.13     51.33 o 
  -5   1   7      106.68      108.73     30.08 o 
  -4   1   7       95.27       80.91     25.27 o 
  -3   1   7       88.80       82.08     24.02 o 
  -2   1   7        7.52       22.42     15.85 o 
  -1   1   7     1436.98     1361.31     49.87 o 
   0   1   7      474.84      438.01     25.12 o 
   1   1   7      133.58      116.70     16.99 o 
   2   1   7       43.25       42.35     13.07 o 
   3   1   7       69.03       71.90     15.55 o 
   4   1   7       23.18       28.88     12.41 o 
   5   1   7       32.31       31.03     12.27 o 
   6   1   7        0.09        0.00      9.84 o 
   7   1   7        6.09        6.31     13.93 o 
   8   1   7        1.48       12.63     15.34 o 
  -8   2   7        6.54       16.28     23.88 o 
  -7   2   7       47.47       58.13     27.75 o 
  -6   2   7      210.49      246.23     47.54 o 
  -5   2   7      393.16      379.93     51.33 o 
  -4   2   7      492.20      479.46     48.12 o 
  -3   2   7        5.78        8.84     10.81 o 
  -2   2   7       60.11       58.56     20.88 o 
  -1   2   7      331.59      324.34     15.70 o 
   0   2   7      725.48      676.24     66.63 o 
   1   2   7     1092.46     1090.45     31.01 o 
   2   2   7      181.96      153.55     30.34 o 
   3   2   7     1071.89     1032.68    118.99 o 
   4   2   7      489.79      514.75     34.87 o 
   5   2   7      369.26      385.22     43.27 o 
   6   2   7      258.26      311.79     35.16 o 
   7   2   7       80.74      103.96     19.51 o 
   8   2   7       73.71       92.87     26.20 o 
  -8   3   7       47.15       61.27     29.94 o 
  -7   3   7      436.93      383.51     58.64 o 
  -6   3   7      562.28      577.46     59.73 o 
  -5   3   7      663.12      616.38     57.54 o 
  -4   3   7      175.16      197.89     37.10 o 
  -3   3   7      394.37      352.91     40.53 o 
  -2   3   7      306.31      268.14     38.63 o 
  -1   3   7     1878.05     1718.47     37.98 o 
   0   3   7     4154.89     3948.89     68.29 o 
   1   3   7     3437.80     3230.79     64.37 o 
   2   3   7     2206.23     1679.23    586.84 o 
   3   3   7      553.02      542.93     38.66 o 
   4   3   7      667.04      693.86     38.81 o 
   5   3   7      451.70      420.51     29.86 o 
   6   3   7      242.97      293.37     29.75 o 
   7   3   7       61.87       84.38     18.56 o 
   8   3   7        2.01        0.00      9.89 o 
  -7   4   7       11.12       20.04     17.78 o 
  -6   4   7        0.80        0.00     16.72 o 
  -5   4   7      237.13      272.79     33.35 o 
  -4   4   7      143.04      168.62     25.69 o 
  -3   4   7       41.05       36.55     13.73 o 
  -2   4   7       21.00       22.62     10.76 o 
  -1   4   7        4.47        8.06      8.18 o 
   0   4   7     1541.75     1491.93    119.89 o 
   1   4   7      273.67      290.39     16.00 o 
   2   4   7       12.92       18.30      9.20 o 
   3   4   7       27.42       22.33      9.90 o 
   4   4   7      179.22      186.10     22.13 o 
   5   4   7        0.70        5.35      9.89 o 
   6   4   7       65.68       86.65     18.25 o 
   7   4   7       11.61       36.53     15.69 o 
   8   4   7        8.91       12.18     11.99 o 
  -7   5   7        2.75       17.38     29.72 o 
  -6   5   7       11.57        5.18     13.71 o 
  -5   5   7      208.30      229.55     31.21 o 
  -4   5   7      447.63      480.92     36.32 o 
  -3   5   7       77.54       85.14     18.67 o 
  -2   5   7      141.84      129.95     21.39 o 
  -1   5   7      888.33      875.18     41.98 o 
   0   5   7     1344.45     1377.74     39.28 o 
   1   5   7       82.82       99.97     13.84 o 
   2   5   7      480.06      494.86     68.46 o 
   3   5   7      211.79      237.73     23.56 o 
   4   5   7      618.94      662.61     39.97 o 
   5   5   7      676.55      790.44     40.80 o 
   6   5   7      237.39      258.73     30.63 o 
   7   5   7      253.69      292.51     34.30 o 
   8   5   7       30.48       10.22     12.55 o 
  -6   6   7      529.30      544.52     67.76 o 
  -5   6   7      533.75      507.25     40.32 o 
  -4   6   7      432.52      414.09     34.43 o 
  -3   6   7       36.57       57.01     16.10 o 
  -2   6   7      216.30      112.70     53.42 o 
  -1   6   7       21.97       23.54     12.08 o 
   0   6   7      775.11      773.86     35.55 o 
   1   6   7      199.08      189.22     19.06 o 
   2   6   7      193.25      193.15     26.23 o 
   3   6   7      180.78      212.13     28.78 o 
   4   6   7       85.35       95.81     21.55 o 
   5   6   7      303.92      346.44     39.14 o 
   6   6   7      297.21      264.12     38.08 o 
   7   6   7      164.54      170.00     34.56 o 
  -6   7   7       17.20       48.49     35.20 o 
  -5   7   7       32.59       48.41     28.48 o 
  -4   7   7      131.77      163.13     41.99 o 
  -3   7   7       62.85       62.50     18.15 o 
  -2   7   7        0.23        6.24      9.78 o 
  -1   7   7       29.86       31.74     12.99 o 
   0   7   7       33.73       43.32     11.54 o 
   1   7   7      232.00      253.43     28.28 o 
   2   7   7       62.93       45.33     15.36 o 
   3   7   7       83.52       88.54     21.30 o 
   4   7   7       50.98       75.31     21.70 o 
   5   7   7       21.66       31.53     16.23 o 
   6   7   7        0.25       11.57     15.53 o 
   7   7   7        7.77        3.63     15.23 o 
  -5   8   7      199.69      206.65     50.82 o 
  -4   8   7       10.36        8.40     22.86 o 
  -3   8   7      364.87      430.90     59.66 o 
  -2   8   7      197.38      191.16     27.99 o 
  -1   8   7      409.91      387.64     32.67 o 
   0   8   7     1003.69     1018.53     50.45 o 
   1   8   7     1108.79     1077.06     53.15 o 
   2   8   7      553.03      480.27    109.28 o 
   3   8   7      169.30      194.29     30.68 o 
   4   8   7      573.16      555.86     45.08 o 
   5   8   7      156.92      193.68     33.89 o 
   6   8   7      118.92      126.94     29.76 o 
  -4   9   7       43.15       85.22     37.61 o 
  -3   9   7      452.30      387.75     62.07 o 
  -2   9   7     1045.55     1006.90     81.13 o 
  -1   9   7      854.74      762.49     70.25 o 
   0   9   7      170.70      235.58     47.39 o 
   1   9   7      345.08      356.03     35.92 o 
   2   9   7      336.83      299.33     86.17 o 
   3   9   7       23.25       48.84     20.10 o 
   4   9   7       19.88       46.83     18.48 o 
   5   9   7      134.18      122.24     28.69 o 
  -3  10   7       26.67       48.49     33.30 o 
  -2  10   7        8.62       27.75     28.11 o 
  -1  10   7       49.27        0.00     19.50 o 
   0  10   7       18.20        0.00     21.03 o 
   1  10   7      102.34       65.94     29.14 o 
   2  10   7        1.49        9.75     14.65 o 
   3  10   7       54.90       55.92     21.66 o 
   4  10   7      270.44      336.41     42.81 o 
  -1  11   7       13.37       35.27     30.01 o 
   0  11   7      118.51      133.05     40.75 o 
   2  11   7      234.59        2.92     20.81 o 
   0 -10   8       77.53      127.42     37.39 o 
  -3  -9   8      267.52      305.45     55.06 o 
  -2  -9   8      394.51      379.57     60.32 o 
  -1  -9   8      266.44      245.35     51.63 o 
   0  -9   8       22.22       15.63     18.55 o 
   1  -9   8       16.13       38.92     20.74 o 
   2  -9   8      131.04      109.90     35.71 o 
   3  -9   8      261.06      290.77     58.20 o 
  -3  -8   8       17.09       19.57     21.32 o 
  -2  -8   8       54.34       61.48     29.50 o 
  -1  -8   8       12.90       10.66     19.50 o 
   0  -8   8       41.07       81.20     31.11 o 
   1  -8   8        1.39        0.00     14.68 o 
   2  -8   8      106.45      106.47     33.96 o 
   3  -8   8        0.19        0.00     15.12 o 
   4  -8   8      205.20      231.11     54.84 o 
  -5  -7   8       24.25       16.36     27.38 o 
  -4  -7   8      169.07       44.32     26.87 o 
  -3  -7   8      317.15      351.82     36.44 o 
  -2  -7   8      554.83      506.48     55.72 o 
  -1  -7   8      617.45      541.46     56.88 o 
   0  -7   8       42.30       52.21     23.66 o 
   1  -7   8      369.33      367.15     55.35 o 
   2  -7   8     1558.90     1533.97    100.77 o 
   3  -7   8     1279.44     1337.39     96.17 o 
   4  -7   8      467.48      498.45     60.90 o 
   5  -7   8       42.16       56.30     32.49 o 
  -6  -6   8      150.32      298.15     61.34 o 
  -5  -6   8       51.92       84.12     36.95 o 
  -4  -6   8      352.33      403.81     58.78 o 
  -3  -6   8      304.65      318.87     33.56 o 
  -2  -6   8      101.44      121.63     22.73 o 
  -1  -6   8      250.14      262.27     28.85 o 
   0  -6   8      502.97      586.15     56.66 o 
   1  -6   8      271.94      255.50     44.84 o 
   2  -6   8       59.96      114.79     32.42 o 
   3  -6   8      296.59      283.03     50.31 o 
   4  -6   8       44.56       30.52     20.88 o 
   5  -6   8       51.85       50.17     28.70 o 
   6  -6   8        2.19       36.07     28.62 o 
  -6  -5   8       80.83      147.50     47.46 o 
  -5  -5   8       59.84       76.02     33.66 o 
  -4  -5   8      278.89      252.36     49.29 o 
  -3  -5   8      151.65      165.79     25.26 o 
  -2  -5   8      131.57      138.17     22.99 o 
  -1  -5   8       52.47       51.25     15.03 o 
   0  -5   8      166.89      147.45     22.07 o 
   1  -5   8       75.40       75.94     24.97 o 
   2  -5   8       20.53       25.85     17.74 o 
   3  -5   8        1.39        0.00     11.46 o 
   4  -5   8        7.58       26.73     17.96 o 
   5  -5   8       12.47        1.53     17.96 o 
   6  -5   8       32.89        9.42     24.02 o 
  -7  -4   8      107.69      168.02     51.33 o 
  -6  -4   8      751.43      697.07     74.63 o 
  -5  -4   8       91.49      119.54     38.56 o 
  -4  -4   8      308.71      297.56     50.68 o 
  -3  -4   8      957.73      934.39     70.61 o 
  -2  -4   8      947.97      967.41     49.87 o 
  -1  -4   8      182.24      174.38     22.79 o 
   0  -4   8      298.27      281.23     26.95 o 
   1  -4   8      185.06      166.63     22.11 o 
   2  -4   8      261.60      242.58     40.16 o 
   3  -4   8      382.33      319.32     47.83 o 
   4  -4   8      364.60      307.42     49.65 o 
   5  -4   8       92.77      155.03     40.09 o 
   6  -4   8      129.96      139.03     41.70 o 
   7  -4   8       93.58      142.17     44.18 o 
  -7  -3   8      241.57      250.10     57.18 o 
  -6  -3   8      444.56      454.34     66.45 o 
  -5  -3   8      591.63      696.48     68.49 o 
  -4  -3   8      218.07      244.62     46.81 o 
  -3  -3   8     1297.07     1319.58     82.37 o 
  -2  -3   8      591.96      547.87     33.22 o 
  -1  -3   8     1043.11      780.76    252.22 o 
   0  -3   8      549.43      536.80     32.97 o 
   1  -3   8      166.27      207.53     23.64 o 
   2  -3   8      239.63      211.50     46.88 o 
   3  -3   8       24.96       27.23     12.05 o 
   4  -3   8      810.62      767.75     66.30 o 
   5  -3   8       21.53       14.31     17.16 o 
   6  -3   8       17.60       44.32     27.46 o 
   7  -3   8        3.09        0.00     20.15 o 
  -7  -2   8        0.02        0.00     15.26 o 
  -6  -2   8       51.69       89.16     36.29 o 
  -5  -2   8        0.14        0.00     16.50 o 
  -4  -2   8      207.28      232.94     46.00 o 
  -3  -2   8      179.74      146.12     35.20 o 
  -2  -2   8       49.24       47.20     13.21 o 
  -1  -2   8      366.72      347.13     25.78 o 
   0  -2   8      895.26      791.61     62.98 o 
   1  -2   8      869.25      907.39     41.79 o 
   2  -2   8      324.76      309.15     25.81 o 
   3  -2   8      839.25      883.28     89.49 o 
   4  -2   8        3.39        9.38      9.91 o 
   5  -2   8      101.22      107.27     32.28 o 
   6  -2   8      186.92      198.69     46.37 o 
   7  -2   8       48.52       90.18     38.12 o 
  -7  -1   8      295.69      308.22     57.83 o 
  -6  -1   8      422.22      452.81     63.89 o 
  -5  -1   8      205.24      188.69     42.28 o 
  -4  -1   8      656.10      683.70     62.36 o 
  -3  -1   8      868.23      708.24     59.80 o 
  -2  -1   8      112.30      129.10     31.18 o 
  -1  -1   8     3175.28     3373.24     93.10 o 
   0  -1   8     2558.97     2396.72     63.93 o 
   1  -1   8     1457.03     1351.05     50.01 o 
   2  -1   8      116.05       28.40     42.97 o 
   3  -1   8      794.76      759.85     40.66 o 
   4  -1   8      345.63      395.03     46.19 o 
   5  -1   8       57.96       84.81     20.01 o 
   6  -1   8      754.83      964.79    156.70 o 
   7  -1   8      294.69      326.63     59.37 o 
   8  -1   8       83.78       92.81     40.45 o 
  -7   0   8        8.96       13.14     19.79 o 
  -6   0   8      371.22      389.94     59.95 o 
  -5   0   8       92.04      154.22     37.02 o 
  -4   0   8       34.38       36.58     20.15 o 
  -3   0   8      364.21      337.14     46.95 o 
  -2   0   8        3.02        6.94     13.29 o 
  -1   0   8       73.94       76.82     14.32 o 
   0   0   8      629.12      651.80     47.65 o 
   1   0   8      438.02      379.60     31.11 o 
   2   0   8      442.77      455.73     30.80 o 
   3   0   8       22.13       17.30      9.74 o 
   4   0   8      257.83      128.17    134.69 o 
   5   0   8      180.46      156.22     25.42 o 
   6   0   8        1.49       11.73     11.54 o 
   7   0   8      139.85      163.38     30.11 o 
   8   0   8        0.10        0.00     21.25 o 
  -7   1   8        9.00       19.06     20.88 o 
  -6   1   8       89.31       66.60     27.16 o 
  -5   1   8        1.03        8.11     15.63 o 
  -4   1   8      104.89      108.80     30.38 o 
  -3   1   8       27.36       13.14     14.60 o 
  -2   1   8       22.85       28.84     16.14 o 
  -1   1   8     1094.12     1013.52     37.47 o 
   0   1   8      974.43      908.58     38.61 o 
   1   1   8      303.09      284.59     23.60 o 
   2   1   8        8.14       11.21      9.19 o 
   3   1   8      289.78      261.48     28.73 o 
   4   1   8      145.44      168.95     37.13 o 
   5   1   8        5.63        1.72      9.97 o 
   6   1   8      200.93      226.26     55.13 o 
   7   1   8       33.05       58.37     20.39 o 
   8   1   8      101.88       32.58     41.59 o 
  -7   2   8       87.59      107.78     35.78 o 
  -6   2   8      852.95      830.18     74.41 o 
  -5   2   8      498.53      499.40     55.28 o 
  -4   2   8      797.46      800.17     65.72 o 
  -3   2   8      755.34      628.35     56.15 o 
  -2   2   8      836.82      765.41     59.73 o 
  -1   2   8     1177.22     1072.18     68.57 o 
   0   2   8     1805.10     1646.26     51.30 o 
   1   2   8     1990.66     1851.39     58.06 o 
   2   2   8      305.38      299.86     27.19 o 
   3   2   8        9.03       15.49      9.40 o 
   4   2   8       47.34       42.57     13.78 o 
   5   2   8      214.00      265.79     32.71 o 
   6   2   8      452.05      454.33     62.36 o 
   7   2   8      175.87      237.98     29.45 o 
   8   2   8       33.11       47.68     15.59 o 
  -7   3   8       99.26      160.87     42.21 o 
  -6   3   8      364.25      438.42     61.12 o 
  -5   3   8      701.75      533.57     57.03 o 
  -4   3   8      296.66      250.90     44.32 o 
  -3   3   8        1.53        1.90     10.59 o 
  -2   3   8        2.49       19.79     15.55 o 
  -1   3   8      461.12      424.61     29.02 o 
   0   3   8     1220.06     1147.18     28.92 o 
   1   3   8      540.60      512.96     25.82 o 
   2   3   8        8.76        9.51      8.62 o 
   3   3   8      121.50      106.27     16.86 o 
   4   3   8        1.62        1.76      9.82 o 
   5   3   8        0.79        6.74      9.68 o 
   6   3   8       75.94       92.59     20.07 o 
   7   3   8        0.08       14.52     14.27 o 
   8   3   8        8.30       11.75     11.97 o 
  -7   4   8       22.70       48.17     20.75 o 
  -6   4   8      163.47      176.27     43.81 o 
  -5   4   8      566.92      538.92     73.75 o 
  -4   4   8      286.10      254.29     31.53 o 
  -3   4   8        8.44        5.99      8.60 o 
  -2   4   8       38.94       49.76     15.48 o 
  -1   4   8      162.65      171.12     22.99 o 
   0   4   8      924.92      838.64     30.81 o 
   1   4   8      246.28      229.43     20.39 o 
   2   4   8      630.80      509.82     33.59 o 
   3   4   8      695.54      749.41     35.91 o 
   4   4   8      740.29      688.16     36.40 o 
   5   4   8      629.54      668.34     38.00 o 
   6   4   8      203.81      208.46     27.93 o 
   7   4   8       91.10       87.48     21.86 o 
  -6   5   8      188.46      157.43     29.97 o 
  -5   5   8       25.69       20.90     15.42 o 
  -4   5   8        4.56        3.55     11.05 o 
  -3   5   8       90.81       70.21     56.74 o 
  -2   5   8      396.38      381.31     31.44 o 
  -1   5   8      493.45      451.33     32.55 o 
   0   5   8     2107.84     2036.29     99.31 o 
   1   5   8      917.27      866.42     43.64 o 
   2   5   8      847.49      865.99     46.41 o 
   3   5   8      470.36      518.92     49.16 o 
   4   5   8      289.76      338.97     30.13 o 
   5   5   8      251.43      236.27     27.84 o 
   6   5   8      327.79      339.90     36.05 o 
   7   5   8      193.52      226.99     32.19 o 
  -6   6   8        7.87       13.87     25.56 o 
  -5   6   8       30.78       54.66     29.35 o 
  -4   6   8      224.96      297.60     34.95 o 
  -3   6   8       83.87       71.64     18.98 o 
  -2   6   8        0.66       13.11     10.30 o 
  -1   6   8       57.18       67.22     16.62 o 
   0   6   8      139.25      179.78     37.53 o 
   1   6   8       24.95       26.13     12.37 o 
   2   6   8        2.89        6.83     12.03 o 
   3   6   8       35.28       31.61     15.65 o 
   4   6   8       20.73       24.38     14.75 o 
   5   6   8        2.24        1.98     13.80 o 
   6   6   8       11.92       14.78     19.17 o 
   7   6   8        0.08        0.00     17.61 o 
  -5   7   8       49.53       85.14     36.44 o 
  -4   7   8      223.47      250.39     50.68 o 
  -3   7   8      232.96      246.80     32.25 o 
  -2   7   8      391.58      403.49     34.38 o 
  -1   7   8      428.74      398.54     32.99 o 
   0   7   8      125.13      146.12     36.07 o 
   1   7   8        6.88       17.70     12.88 o 
   2   7   8       11.91       25.72     14.71 o 
   3   7   8      221.01      207.55     31.40 o 
   4   7   8      337.91      381.67     40.92 o 
   5   7   8      333.79      339.79     41.80 o 
   6   7   8      138.81      149.90     31.74 o 
  -4   8   8      453.90      518.89     71.12 o 
  -3   8   8      625.31      619.22     66.38 o 
  -2   8   8      201.59      206.96     30.32 o 
  -1   8   8      141.34      161.87     26.88 o 
   0   8   8       44.48       80.40     28.04 o 
   1   8   8      201.42      241.26     45.86 o 
   2   8   8      810.92      905.48     53.12 o 
   3   8   8      923.53      888.25     54.37 o 
   4   8   8      205.57      222.57     35.36 o 
   5   8   8       44.53       52.02     21.17 o 
  -3   9   8        0.29        5.62     24.83 o 
  -2   9   8        0.09        0.58     17.74 o 
  -1   9   8        2.72        5.48     22.27 o 
   0   9   8      162.49      177.81     41.99 o 
   1   9   8      197.24      236.59     47.10 o 
   2   9   8       13.79       26.58     15.58 o 
   3   9   8       14.12       16.84     15.58 o 
   4   9   8      221.97      196.27     35.01 o 
  -2  10   8       22.19       29.06     25.70 o 
  -1  10   8       62.71      109.61     39.58 o 
   1  10   8      219.24      258.64     50.82 o 
   2  10   8      671.31      782.13     54.03 o 
   3  10   8      220.87      177.37     33.14 o 
  -1  -9   9        2.58        0.00     17.67 o 
   0  -9   9        1.00        0.00     15.55 o 
   1  -9   9        7.80        9.93     18.11 o 
  -3  -8   9      379.04      429.81     61.48 o 
  -2  -8   9      288.78      266.38     50.39 o 
  -1  -8   9      160.82      194.09     45.78 o 
   0  -8   9       96.44      124.72     37.31 o 
   1  -8   9      121.58      181.24     42.79 o 
   2  -8   9      352.57      313.48     57.47 o 
   3  -8   9      240.68      253.39     52.94 o 
  -4  -7   9       62.13       18.47     26.07 o 
  -3  -7   9      193.99      247.11     49.44 o 
  -2  -7   9      209.61      284.35     49.29 o 
  -1  -7   9      508.31      465.08     54.55 o 
   0  -7   9      366.30      386.87     55.93 o 
   1  -7   9      337.56      285.37     51.85 o 
   2  -7   9      350.23      303.19     54.84 o 
   3  -7   9      160.19      168.02     43.67 o 
   4  -7   9      289.04      244.70     53.01 o 
  -5  -6   9       22.12       34.69     32.79 o 
  -4  -6   9        1.55        5.55     21.83 o 
  -3  -6   9       98.09       73.97     31.62 o 
  -2  -6   9       81.94       96.12     21.59 o 
  -1  -6   9      329.36      239.22     43.37 o 
   0  -6   9       55.64       37.02     20.81 o 
   1  -6   9      115.21      109.24     33.22 o 
   2  -6   9        9.04        8.40     19.35 o 
   3  -6   9        9.55        7.96     17.31 o 
   4  -6   9      103.70      112.02     35.85 o 
   5  -6   9       71.98       73.17     31.62 o 
  -6  -5   9      201.30      203.29     54.99 o 
  -5  -5   9      627.44      670.05     72.00 o 
  -4  -5   9        6.37       21.03     21.03 o 
  -3  -5   9        3.31        7.74     20.52 o 
  -2  -5   9      221.58      215.76     28.03 o 
  -1  -5   9      231.72      215.81     27.36 o 
   0  -5   9        5.18        0.00      9.69 o 
   1  -5   9      821.66      786.88     66.30 o 
   2  -5   9      787.71      718.68     65.43 o 
   3  -5   9      355.50      380.95     55.86 o 
   4  -5   9      121.58      113.99     35.05 o 
   5  -5   9      184.18      178.10     44.25 o 
   6  -5   9      106.49      134.73     44.18 o 
  -6  -4   9      153.85      211.98     54.33 o 
  -5  -4   9      407.20      507.28     69.01 o 
  -4  -4   9      279.33      419.00     60.39 o 
  -3  -4   9        2.92       23.88     21.03 o 
  -2  -4   9       51.22       56.24     16.30 o 
  -1  -4   9      699.04      729.96     41.13 o 
   0  -4   9      441.55      431.73     44.65 o 
   1  -4   9      131.89      111.20     20.62 o 
   2  -4   9      153.52      131.44     34.03 o 
   3  -4   9      216.80      169.85     38.70 o 
   4  -4   9        3.07        6.79     17.60 o 
   5  -4   9      105.66      106.17     34.61 o 
   6  -4   9       38.78       19.64     21.03 o 
  -6  -3   9        6.62       55.06     29.94 o 
  -5  -3   9       12.88       27.68     24.24 o 
  -4  -3   9      277.12      333.42     54.18 o 
  -3  -3   9      243.74      301.21     49.58 o 
  -2  -3   9       29.02       39.72     21.91 o 
  -1  -3   9       22.86       17.53     11.49 o 
   0  -3   9        5.31       18.29     10.57 o 
   1  -3   9       10.46       21.49     11.98 o 
   2  -3   9       15.89       12.49      9.67 o 
   3  -3   9       79.24       89.94     18.99 o 
   4  -3   9       36.60       17.82     16.80 o 
   5  -3   9      116.75      116.03     34.54 o 
   6  -3   9        6.64        9.93     15.12 o 
   7  -3   9       26.98       64.99     37.24 o 
  -7  -2   9      129.34       79.08     28.70 o 
  -6  -2   9      822.51      930.81     86.46 o 
  -5  -2   9       34.91       37.17     27.89 o 
  -4  -2   9      989.73     1051.51     81.05 o 
  -3  -2   9      148.72      171.53     39.94 o 
  -2  -2   9      141.69      147.36     35.42 o 
  -1  -2   9      663.01      655.65     36.59 o 
   0  -2   9     2025.46     2043.40     64.56 o 
   1  -2   9     2123.04     1819.92     87.26 o 
   2  -2   9      988.29      916.47     45.69 o 
   3  -2   9      357.59      362.13     30.28 o 
   4  -2   9      541.01      598.23     82.66 o 
   5  -2   9      178.49      249.95     48.12 o 
   6  -2   9      394.85      406.59     62.51 o 
   7  -2   9       60.60       58.42     31.76 o 
  -7  -1   9        3.96        0.00     17.82 o 
  -6  -1   9      696.85      704.73     71.93 o 
  -5  -1   9      350.34      338.02     57.18 o 
  -4  -1   9       67.87       65.50     28.26 o 
  -3  -1   9      537.30      519.55     55.35 o 
  -2  -1   9      102.11      104.20     31.11 o 
  -1  -1   9     1082.53     1021.97     43.49 o 
   0  -1   9     1386.45     1354.44     76.60 o 
   1  -1   9     1118.53     1120.71     52.65 o 
   2  -1   9      274.68      114.85     71.74 o 
   3  -1   9       47.04       26.46     12.38 o 
   4  -1   9      366.30      451.91     74.45 o 
   5  -1   9        9.13        0.00     11.83 o 
   6  -1   9       97.94      107.63     34.03 o 
   7  -1   9        6.65       13.73     23.44 o 
  -7   0   9        6.33        8.47     18.77 o 
  -6   0   9        2.40       15.85     20.74 o 
  -5   0   9       96.87       92.23     32.20 o 
  -4   0   9       42.96       33.08     19.35 o 
  -3   0   9        5.29        4.67     13.80 o 
  -2   0   9       37.89       34.32     18.84 o 
  -1   0   9      574.12      535.61     52.28 o 
   0   0   9      165.95      187.48     23.62 o 
   1   0   9      103.34       92.53     18.33 o 
   2   0   9       93.46       81.52     17.35 o 
   3   0   9      465.33      441.54     33.60 o 
   4   0   9      188.04      205.12     28.41 o 
   5   0   9       35.30       28.67     14.68 o 
   6   0   9      101.07      161.72     28.44 o 
   7   0   9        9.35       29.85     15.63 o 
  -7   1   9      302.31      365.47     62.29 o 
  -6   1   9      331.51      263.02     52.87 o 
  -5   1   9      236.36      239.80     48.71 o 
  -4   1   9       98.70      123.77     35.34 o 
  -3   1   9      287.41      225.20     43.52 o 
  -2   1   9       19.78       12.78     16.06 o 
  -1   1   9     1123.54     1092.70     73.39 o 
   0   1   9     1432.63     1428.66     51.21 o 
   1   1   9     1242.79     1243.22     50.58 o 
   2   1   9      217.36      205.19     25.21 o 
   3   1   9      108.80      115.13     21.23 o 
   4   1   9        6.30        5.49      9.39 o 
   5   1   9      154.42      133.42     29.21 o 
   6   1   9      875.88      861.28    106.28 o 
   7   1   9      305.67      390.78     96.50 o 
  -7   2   9       11.78       28.99     21.18 o 
  -6   2   9      110.77      131.29     39.36 o 
  -5   2   9      124.67      111.43     34.47 o 
  -4   2   9      329.74      331.08     52.21 o 
  -3   2   9      651.20      570.88     57.10 o 
  -2   2   9      368.59      328.96     47.39 o 
  -1   2   9      740.09      729.27     60.17 o 
   0   2   9     1286.56     1290.21     48.79 o 
   1   2   9       13.64       33.15     12.54 o 
   2   2   9      915.24      821.17     43.31 o 
   3   2   9       16.23       32.00     12.79 o 
   4   2   9       98.46      138.81     24.71 o 
   5   2   9      132.24      174.38     28.58 o 
   6   2   9       73.40       96.82     24.27 o 
   7   2   9      123.06       87.00     26.85 o 
  -6   3   9        0.40        3.29     19.79 o 
  -5   3   9      101.83      122.17     36.95 o 
  -4   3   9       35.18       55.28     26.95 o 
  -3   3   9      434.35      412.72     48.92 o 
  -2   3   9      133.95      113.04     31.76 o 
  -1   3   9     1972.63     1934.68     62.79 o 
   0   3   9     2976.48     2833.54    119.32 o 
   1   3   9      467.10      448.53     25.77 o 
   2   3   9        3.75        6.37      8.25 o 
   3   3   9      265.63      233.82     29.21 o 
   4   3   9        1.97        0.23     10.53 o 
   5   3   9      115.40       99.25     19.23 o 
   6   3   9      144.09      177.23     26.15 o 
   7   3   9       32.60       37.51     17.75 o 
  -6   4   9       49.06       61.40     21.22 o 
  -5   4   9        5.25        2.95     13.62 o 
  -4   4   9      686.65      649.62     45.06 o 
  -3   4   9     2149.43     2012.72     73.48 o 
  -2   4   9     3249.15     3165.69     86.93 o 
  -1   4   9     1326.04     1223.92     80.69 o 
   0   4   9      465.99      454.34     49.73 o 
   1   4   9      521.68      474.79     27.12 o 
   2   4   9       97.97      113.96     18.41 o 
   3   4   9      426.62      421.48     51.92 o 
   4   4   9      555.32      599.63     35.55 o 
   5   4   9      275.32      273.25     29.64 o 
   6   4   9      479.29      527.15     39.84 o 
   7   4   9      131.75      184.08     30.28 o 
  -6   5   9       27.00       47.86     20.55 o 
  -5   5   9      437.45      428.94     46.84 o 
  -4   5   9      383.21      395.10     40.25 o 
  -3   5   9      105.69       83.29     20.52 o 
  -2   5   9       30.77       39.76     15.02 o 
  -1   5   9        4.10        0.00     12.05 o 
   0   5   9       21.02       50.17     23.88 o 
   1   5   9      221.82      248.86     28.98 o 
   2   5   9      232.59      250.26     25.18 o 
   3   5   9       17.05        9.43      9.73 o 
   4   5   9       89.59      114.36     20.60 o 
   5   5   9        0.06        1.93     11.79 o 
   6   5   9        4.24        2.80     15.72 o 
  -5   6   9       29.24       36.77     20.00 o 
  -4   6   9      280.21      272.42     36.42 o 
  -3   6   9      200.60      194.70     30.41 o 
  -2   6   9       46.15       46.89     15.98 o 
  -1   6   9      191.48      206.80     42.21 o 
   0   6   9       39.69       57.76     25.12 o 
   1   6   9       47.10       55.79     25.78 o 
   2   6   9      251.26      312.27     34.81 o 
   3   6   9      281.21      164.02    168.24 o 
   4   6   9      699.73      612.08     73.24 o 
   5   6   9      193.44      243.21     36.95 o 
   6   6   9       43.45       69.84     25.79 o 
  -5   7   9       33.76        9.64     27.46 o 
  -4   7   9      235.91      233.30     35.27 o 
  -3   7   9      569.15      462.65    242.65 o 
  -2   7   9      246.53      302.94     35.08 o 
  -1   7   9       95.57      140.93     36.95 o 
   0   7   9      317.71      326.99     51.33 o 
   1   7   9       40.89       66.74     27.24 o 
   2   7   9      784.26      795.19     51.43 o 
   3   7   9      320.03      198.67    127.57 o 
   4   7   9       31.94       40.21     18.85 o 
   5   7   9        6.16       27.50     16.97 o 
  -4   8   9      103.54      164.52     48.71 o 
  -3   8   9       92.41       14.17     20.37 o 
  -2   8   9       53.47       83.96     22.97 o 
  -1   8   9        8.92       29.65     21.47 o 
   0   8   9      102.47      105.59     34.69 o 
   1   8   9        3.74        0.00     17.60 o 
   2   8   9       66.91       91.71     23.80 o 
   3   8   9        9.35       14.24     15.44 o 
   4   8   9        3.32       21.50     15.93 o 
   5   8   9        4.48       12.75     15.95 o 
  -1   9   9      112.65      145.75     41.04 o 
   0   9   9      228.31      194.97     46.88 o 
   1   9   9       29.80       60.90     32.06 o 
   2   9   9      349.66      368.83     60.17 o 
   3   9   9      301.08      228.09    103.03 o 
   1  10   9      221.76      254.26     52.79 o 
  -2  -8  10      821.92      809.45     75.72 o 
  -1  -8  10      379.81      420.53     62.51 o 
   0  -8  10      294.35      289.82     54.11 o 
   1  -8  10       60.33      119.03     33.74 o 
  -2  -7  10       32.29       51.63     22.64 o 
  -1  -7  10       26.03       23.07     19.57 o 
   0  -7  10        9.46       10.44     17.96 o 
   1  -7  10       44.86       46.30     23.51 o 
   2  -7  10       49.92       75.80     28.70 o 
   3  -7  10        9.82       14.17     16.65 o 
  -4  -6  10      234.78      330.06     60.83 o 
  -3  -6  10       25.56       33.59     25.63 o 
  -2  -6  10      178.56      239.15     47.03 o 
  -1  -6  10      511.30      531.01     56.88 o 
   0  -6  10      234.81      300.48     50.17 o 
   1  -6  10      384.38      333.34     55.13 o 
   2  -6  10      232.55      230.16     48.27 o 
   3  -6  10      111.62      172.99     44.54 o 
   4  -6  10       83.59       78.50     29.57 o 
  -5  -5  10       59.24       49.14     34.17 o 
  -4  -5  10      106.04      166.93     46.44 o 
  -3  -5  10       48.34      124.58     37.24 o 
  -2  -5  10       15.36       22.56     21.91 o 
  -1  -5  10      580.03      506.69     38.32 o 
   0  -5  10      255.60      258.35     45.71 o 
   1  -5  10      414.70      375.84     53.67 o 
   2  -5  10      183.15      193.95     43.67 o 
   3  -5  10       67.00       60.75     28.19 o 
   4  -5  10      136.18      172.70     43.89 o 
   5  -5  10       57.92       95.00     34.25 o 
  -5  -4  10       15.00        0.00     22.86 o 
  -4  -4  10       32.33       41.70     28.33 o 
  -3  -4  10        1.84        0.00     16.72 o 
  -2  -4  10       10.42       21.69     20.96 o 
  -1  -4  10       40.73       47.37     15.54 o 
   0  -4  10        3.88        1.17     13.11 o 
   1  -4  10       48.05       45.69     15.99 o 
   2  -4  10        0.32        4.97     14.68 o 
   3  -4  10       45.76       42.21     23.44 o 
   4  -4  10       80.20       97.92     32.71 o 
   5  -4  10        0.46        0.00     10.37 o 
  -6  -3  10      373.22      431.49     73.39 o 
  -5  -3  10      479.49      526.12     73.02 o 
  -4  -3  10       58.55       27.09     27.02 o 
  -3  -3  10      104.21      107.56     33.88 o 
  -2  -3  10      271.43      250.90     46.37 o 
  -1  -3  10      121.14      140.35     34.98 o 
   0  -3  10      414.97      422.25     33.14 o 
   1  -3  10     1255.96     1126.88     76.13 o 
   2  -3  10      529.69      511.80     68.79 o 
   3  -3  10        8.88       10.88     15.04 o 
   4  -3  10       19.77        6.64     14.02 o 
   5  -3  10      211.26      204.83     47.54 o 
   6  -3  10      100.15      143.85     39.94 o 
  -6  -2  10      247.31      240.83     57.76 o 
  -5  -2  10     1189.68     1019.75     88.72 o 
  -4  -2  10      181.66      180.87     45.71 o 
  -3  -2  10        3.06        8.32     17.67 o 
  -2  -2  10      352.12      412.72     50.90 o 
  -1  -2  10     1424.17     1215.37     81.35 o 
   0  -2  10     1112.41     1043.18     49.03 o 
   1  -2  10      246.03       98.61    115.56 o 
   2  -2  10      714.79      712.16     43.03 o 
   3  -2  10        2.30        0.58      9.35 o 
   4  -2  10        1.41        6.80     16.54 o 
   5  -2  10       97.55       88.94     31.40 o 
   6  -2  10      217.65      199.57     47.46 o 
  -6  -1  10      121.42      115.30     36.29 o 
  -5  -1  10        1.91        0.00     18.18 o 
  -4  -1  10        3.96        8.54     22.13 o 
  -3  -1  10      351.59      312.53     52.36 o 
  -2  -1  10       69.13      132.53     35.20 o 
  -1  -1  10       11.91        5.33     17.53 o 
   0  -1  10        0.21       12.76     10.37 o 
   1  -1  10      143.73      134.82     22.54 o 
   2  -1  10        0.85        0.00      9.74 o 
   3  -1  10      183.22      137.76     23.43 o 
   4  -1  10       75.97       74.23     19.30 o 
   5  -1  10      175.65      203.26     32.57 o 
   6  -1  10        9.12       10.81     17.74 o 
  -6   0  10      101.72       84.19     30.30 o 
  -5   0  10        9.98       18.04     19.13 o 
  -4   0  10      275.09      286.83     53.60 o 
  -3   0  10      217.78      281.57     50.39 o 
  -2   0  10      354.47      331.81     51.19 o 
  -1   0  10     1155.17     1182.22     81.35 o 
   0   0  10      654.98      586.95     57.03 o 
   1   0  10     1129.82     1092.04    100.51 o 
   2   0  10      179.81      151.88     24.29 o 
   3   0  10      225.83      249.76     30.74 o 
   4   0  10      317.74      346.66     36.09 o 
   5   0  10      729.95      272.38    291.21 o 
   6   0  10     1009.17     1118.91    128.48 o 
  -6   1  10      228.29      211.84     49.51 o 
  -5   1  10      178.08      162.40     41.77 o 
  -4   1  10      404.59      454.05     63.02 o 
  -3   1  10      451.72      375.04     55.64 o 
  -2   1  10       20.62       40.31     23.51 o 
  -1   1  10       34.21       65.21     26.58 o 
   0   1  10        6.21       27.46     18.91 o 
   1   1  10      297.66      306.09     29.05 o 
   2   1  10       12.75       10.02     10.35 o 
   3   1  10      588.04      548.34     56.04 o 
   4   1  10      783.47      808.65     49.65 o 
   5   1  10       76.61      104.95     23.96 o 
   6   1  10       11.50       19.37     14.61 o 
   7   1  10        4.22       11.61     14.66 o 
  -6   2  10       39.95       61.41     27.24 o 
  -5   2  10        2.80        0.00     15.26 o 
  -4   2  10       54.32       22.86     22.49 o 
  -3   2  10       79.17       68.86     28.55 o 
  -2   2  10      207.36      225.56     45.05 o 
  -1   2  10      771.94      814.48     68.79 o 
   0   2  10       17.33       32.35     22.93 o 
   1   2  10      513.20      514.41     35.53 o 
   2   2  10      438.04      488.35     35.56 o 
   3   2  10       71.85       90.03     19.93 o 
   4   2  10      575.01      586.37     42.80 o 
   5   2  10      264.73      291.02     36.85 o 
   6   2  10      268.45      399.02     56.85 o 
  -6   3  10      109.04       94.71     32.57 o 
  -5   3  10       38.54       61.12     27.16 o 
  -4   3  10      736.84      683.26     67.69 o 
  -3   3  10     1084.36      951.47     77.84 o 
  -2   3  10      389.50      433.75     52.21 o 
  -1   3  10      140.50      135.16     35.56 o 
   0   3  10        8.27       21.54     18.18 o 
   1   3  10      481.64      519.48     55.93 o 
   2   3  10     1234.40     1221.63     45.82 o 
   3   3  10     1211.91     1267.44     88.58 o 
   4   3  10      454.70      579.73     38.04 o 
   5   3  10       89.39       99.85     21.44 o 
   6   3  10      111.03       97.16     22.43 o 
  -5   4  10      230.88      208.07     51.99 o 
  -4   4  10      516.50      281.60    286.98 o 
  -3   4  10      490.15      552.42     41.82 o 
  -2   4  10       78.40       83.90     29.35 o 
  -1   4  10      394.47      414.11     57.10 o 
   0   4  10      904.11      820.91     69.81 o 
   1   4  10      164.36      223.88     45.64 o 
   2   4  10      196.08      242.55     25.31 o 
   3   4  10       55.22       55.54     15.50 o 
   4   4  10       35.30       28.89     13.81 o 
   5   4  10       43.22       46.14     17.31 o 
   6   4  10        2.59        5.45     15.98 o 
  -5   5  10        0.49       10.45     15.90 o 
  -4   5  10      151.18       74.24     86.60 o 
  -3   5  10        3.87        8.51     14.13 o 
  -2   5  10       86.17      100.04     34.10 o 
  -1   5  10      285.80      299.17     51.48 o 
   0   5  10      210.80      268.94     48.85 o 
   1   5  10       88.49       96.10     32.71 o 
   2   5  10      235.95      257.01     26.56 o 
   3   5  10      352.83      369.69     32.10 o 
   4   5  10       86.76       85.98     19.41 o 
   5   5  10      250.39      258.21     31.39 o 
   6   5  10       57.49       58.85     20.09 o 
  -4   6  10      189.15      137.00     37.46 o 
  -3   6  10      731.46      796.17     51.30 o 
  -2   6  10      463.65      533.50     60.68 o 
  -1   6  10       72.54       75.80     29.50 o 
   0   6  10      191.29      192.92     44.76 o 
   1   6  10      125.94      185.99     44.32 o 
   2   6  10      488.75      457.85     62.80 o 
   3   6  10      729.35      779.40     51.61 o 
   4   6  10      238.63      265.00     37.97 o 
   5   6  10       85.99      124.06     31.13 o 
  -4   7  10        8.15       12.73     16.34 o 
  -3   7  10       50.47       69.81     21.54 o 
  -2   7  10      171.47      218.63     47.17 o 
  -1   7  10        2.98        0.00     17.09 o 
   0   7  10       24.29       23.73     20.59 o 
   1   7  10       13.47       52.72     25.63 o 
   2   7  10        0.86        2.63     15.85 o 
   3   7  10       34.86       43.77     18.39 o 
   4   7  10       56.14       65.84     24.75 o 
   5   7  10        1.78       15.54     26.18 o 
  -2   8  10        1.05        6.94     18.55 o 
  -1   8  10       86.16      105.95     36.07 o 
   0   8  10      216.56      194.38     45.64 o 
   1   8  10      236.11      253.02     51.70 o 
   2   8  10      205.24      165.98     42.86 o 
   3   8  10      202.93      253.07     37.31 o 
  -1   9  10      386.16      362.41     60.02 o 
   0   9  10      263.32      290.12     55.28 o 
   1   9  10      245.92      265.80     52.28 o 
   2   9  10      270.44      280.84     55.79 o 
  -1  -7  11      107.50      162.62     42.28 o 
   0  -7  11      365.15      410.02     61.05 o 
   1  -7  11      218.81      252.14     51.55 o 
  -3  -6  11      310.54      139.03     42.21 o 
   0  -6  11      602.73      575.48     62.65 o 
   1  -6  11      390.36      439.45     61.70 o 
   2  -6  11      168.05      203.44     47.17 o 
   3  -6  11       89.45       84.92     32.86 o 
  -4  -5  11       96.04      128.88     42.28 o 
  -3  -5  11        3.82       13.07     22.86 o 
  -2  -5  11        3.40        0.15     21.98 o 
  -1  -5  11       10.47       14.53     21.47 o 
   0  -5  11       17.15        0.00     15.77 o 
   1  -5  11        1.84       13.73     19.79 o 
   2  -5  11        6.97       11.76     15.92 o 
   3  -5  11       18.69        2.92     18.11 o 
   4  -5  11        1.96       17.01     14.82 o 
  -4  -4  11       39.95       58.49     36.88 o 
  -3  -4  11        2.27       23.07     24.24 o 
  -2  -4  11       35.14       53.96     27.16 o 
  -1  -4  11      397.13      193.87     43.16 o 
   0  -4  11      233.87      293.78     33.28 o 
   1  -4  11      740.82      647.41     62.80 o 
   2  -4  11       76.98       73.53     29.35 o 
   3  -4  11        3.02        3.80     16.80 o 
   4  -4  11       15.84       10.37     15.63 o 
  -5  -3  11      330.55      382.05     69.30 o 
  -4  -3  11      296.31      366.06     63.38 o 
  -3  -3  11      165.25      199.06     48.41 o 
  -2  -3  11      370.46      315.31     53.89 o 
  -1  -3  11     1086.27     1029.10     79.59 o 
   0  -3  11      289.54      132.23    138.81 o 
   1  -3  11       75.41      115.29     24.08 o 
   2  -3  11        3.39        0.00     10.91 o 
   3  -3  11        9.38       24.61     20.74 o 
   4  -3  11       36.79       57.32     26.36 o 
   5  -3  11      106.17      112.67     36.44 o 
  -5  -2  11      210.97      191.24     52.94 o 
  -4  -2  11      484.42      494.80     70.76 o 
  -3  -2  11      247.88      261.56     53.23 o 
  -2  -2  11        4.81       24.24     22.05 o 
  -1  -2  11      104.96       63.02     28.41 o 
   0  -2  11      135.21      170.43     41.26 o 
   1  -2  11       15.42       16.68     12.32 o 
   2  -2  11        4.44        0.00     12.05 o 
   3  -2  11        2.15        6.15     11.44 o 
   4  -2  11       41.61       35.27     19.86 o 
   5  -2  11        4.85        0.00     13.95 o 
  -5  -1  11       14.42        9.35     24.46 o 
  -4  -1  11      204.69      238.05     52.79 o 
  -3  -1  11      488.75      459.23     64.84 o 
  -2  -1  11     1547.56     1250.06     90.25 o 
  -1  -1  11      225.38      321.00     53.09 o 
   0  -1  11      447.66      548.17     59.07 o 
   1  -1  11      575.42      618.62     41.02 o 
   2  -1  11      399.97      478.74     36.94 o 
   3  -1  11       64.26       35.12     41.66 o 
   4  -1  11      421.84      495.82     41.06 o 
   5  -1  11      577.31      617.18     67.84 o 
   6  -1  11      108.65      128.23     36.88 o 
  -5   0  11      425.69      374.46     62.51 o 
  -4   0  11      347.10      337.87     59.00 o 
  -3   0  11      120.90      104.06     37.46 o 
  -2   0  11      350.96      382.93     58.05 o 
  -1   0  11      695.58      649.82     65.06 o 
   0   0  11       79.58      124.28     36.51 o 
   1   0  11      459.94      464.29     35.51 o 
   2   0  11     1354.79     1322.19     60.38 o 
   3   0  11       95.73      141.38     25.23 o 
   4   0  11      162.71      217.08     62.14 o 
   5   0  11        5.30        0.00     11.90 o 
   6   0  11       17.70        8.09     12.60 o 
  -5   1  11        9.01       33.66     21.25 o 
  -4   1  11       22.35       23.59     21.03 o 
  -3   1  11        0.15       13.14     17.53 o 
  -2   1  11      261.20      245.65     48.71 o 
  -1   1  11        8.94        9.20     17.09 o 
   0   1  11        4.44       13.44     20.01 o 
   1   1  11       73.99       72.73     29.21 o 
   2   1  11      117.88       90.80     20.33 o 
   3   1  11      214.77      209.60     30.83 o 
   4   1  11      415.43      474.06     40.46 o 
   5   1  11      124.34      166.78     29.95 o 
   6   1  11       36.43       28.74     23.22 o 
  -5   2  11       89.77      139.54     41.91 o 
  -4   2  11      284.07      356.93     59.95 o 
  -3   2  11      773.15      629.67     66.08 o 
  -2   2  11      381.12      451.20     61.85 o 
  -1   2  11      434.04      423.96     60.10 o 
   0   2  11      118.79      147.07     38.70 o 
   1   2  11      470.14      558.11     60.46 o 
   2   2  11      374.82      383.64     35.02 o 
   3   2  11      248.84      353.19     37.68 o 
   4   2  11      114.58      116.37     25.71 o 
   5   2  11      126.31       95.07     24.19 o 
   6   2  11      200.01      175.36     32.41 o 
  -5   3  11      253.51      275.44     54.69 o 
  -4   3  11      320.11      228.27     50.09 o 
  -3   3  11      372.94      419.36     62.21 o 
  -2   3  11        2.40       23.07     20.15 o 
  -1   3  11       59.29       55.20     26.07 o 
   0   3  11       67.15       48.19     26.43 o 
   1   3  11       60.32       63.60     27.46 o 
   2   3  11       98.60      125.91     20.38 o 
   3   3  11      550.07      549.48     36.09 o 
   4   3  11      128.64      155.62     24.98 o 
   5   3  11       17.25       27.75     16.16 o 
  -4   4  11      180.61      202.74     34.44 o 
  -3   4  11       11.01       26.95     20.15 o 
  -2   4  11        1.38        0.00     15.26 o 
  -1   4  11       71.93       76.09     29.79 o 
   0   4  11        9.31        8.69     17.67 o 
   1   4  11       36.49        0.00     15.92 o 
   2   4  11       12.73       14.31     22.13 o 
   3   4  11      152.09      153.36     23.71 o 
   4   4  11      175.91      152.32     24.56 o 
   5   4  11      196.34      189.48     29.71 o 
  -4   5  11      442.13      476.11     44.01 o 
  -3   5  11      430.53      482.60     67.18 o 
  -2   5  11      423.72      482.97     59.37 o 
  -1   5  11       83.24      132.53     38.99 o 
   0   5  11      239.87      244.77     50.60 o 
   1   5  11      468.98      445.80     63.75 o 
   2   5  11      866.42      733.94     72.29 o 
   3   5  11     1157.51     1067.65     49.09 o 
   4   5  11      388.92      388.68     36.22 o 
   5   5  11      107.36      137.65     26.31 o 
  -3   6  11       72.51      101.35     36.51 o 
  -2   6  11       94.52      119.46     38.70 o 
  -1   6  11      146.29      171.97     43.89 o 
   0   6  11        9.72       18.26     20.01 o 
   1   6  11       61.76       69.81     29.14 o 
   2   6  11      169.92      206.14     47.83 o 
   3   6  11      197.81      211.47     48.49 o 
   4   6  11      205.27      204.19     60.10 o 
  -2   7  11      104.47      157.29     43.23 o 
  -1   7  11       13.02        0.00     19.20 o 
   0   7  11       25.06       24.39     21.98 o 
   1   7  11       32.80       50.82     26.58 o 
   2   7  11       27.33       21.40     21.98 o 
   3   7  11       46.74       82.66     32.64 o 
   0   8  11       53.74      127.93     39.43 o 
   1   8  11       88.53      124.50     36.73 o 
  -2  -5  12        9.91        0.00     21.91 o 
   1  -5  12       67.73       66.74     29.35 o 
   2  -5  12      130.00      155.76     41.84 o 
  -3  -4  12      136.48      148.38     47.54 o 
  -2  -4  12       84.71       98.21     37.10 o 
  -1  -4  12       62.59       24.75     24.83 o 
   0  -4  12      111.95      204.97     45.71 o 
   1  -4  12      139.04      140.93     39.80 o 
   2  -4  12      167.16      170.51     42.57 o 
   3  -4  12      280.89      317.35     56.30 o 
  -4  -3  12       62.57       13.73     30.23 o 
  -3  -3  12       52.35       60.97     36.88 o 
  -2  -3  12       35.97       35.56     26.07 o 
  -1  -3  12        7.97        0.00     20.15 o 
   0  -3  12        2.14        7.96     19.35 o 
   1  -3  12      182.91      213.27     31.66 o 
   2  -3  12      137.77      160.28     39.50 o 
   3  -3  12       11.87       20.88     16.50 o 
   4  -3  12       16.63       29.65     21.61 o 
  -4  -2  12       56.64       18.84     31.62 o 
  -3  -2  12      149.61      174.38     50.17 o 
  -2  -2  12      335.48      319.40     58.20 o 
  -1  -2  12      126.64      213.95     48.41 o 
   0  -2  12       34.40       50.46     26.14 o 
   1  -2  12      374.99      435.79     60.10 o 
   2  -2  12      122.52      147.65     26.86 o 
   3  -2  12      186.46      235.91     32.94 o 
   4  -2  12      155.90      121.58     35.71 o 
  -4  -1  12      533.59      545.76     76.96 o 
  -3  -1  12      443.50      429.66     67.40 o 
  -2  -1  12      684.33      651.65     70.39 o 
  -1  -1  12      739.08      830.18     76.60 o 
   0  -1  12      291.60      338.89     56.45 o 
   1  -1  12      118.61      149.40     39.43 o 
   2  -1  12      402.00      507.80     58.42 o 
   3  -1  12      120.50       54.19     83.24 o 
   4  -1  12       89.84      113.01     25.66 o 
  -4   0  12       44.30       26.07     26.87 o 
  -3   0  12       48.66       96.83     38.26 o 
  -2   0  12        2.34        0.00     20.08 o 
  -1   0  12        0.06       22.86     21.76 o 
   0   0  12        6.70       10.52     21.91 o 
   1   0  12       33.95      109.09     34.98 o 
   2   0  12       30.32       55.57     21.14 o 
   3   0  12       17.92       13.43     13.53 o 
   4   0  12       68.92       91.42     24.14 o 
   5   0  12       37.09       30.90     48.34 o 
  -4   1  12       49.97       57.83     25.85 o 
  -3   1  12      221.35      253.24     56.37 o 
  -2   1  12      470.58      529.26     64.55 o 
  -1   1  12      119.86      126.77     40.67 o 
   0   1  12       51.57       44.40     25.85 o 
   1   1  12      510.92      506.48     60.46 o 
   2   1  12      625.41      671.80     69.22 o 
   3   1  12      299.64      337.70     38.89 o 
   4   1  12      279.18      291.43     38.01 o 
   5   1  12      240.70      265.34     38.95 o 
  -4   2  12       72.49       59.22     28.70 o 
  -3   2  12      205.74      172.04     43.52 o 
  -2   2  12      368.16      460.62     66.38 o 
  -1   2  12      561.06      652.60     70.39 o 
   0   2  12        2.35        0.15     16.50 o 
   1   2  12      334.69      393.81     61.12 o 
   2   2  12      163.83      213.30     49.36 o 
   3   2  12       77.51       89.18     22.71 o 
   4   2  12       60.35       45.05     18.70 o 
   5   2  12        9.78       14.61     14.65 o 
  -4   3  12       15.13       14.02     18.40 o 
  -3   3  12        4.63       32.28     20.81 o 
  -2   3  12        4.24        2.56     17.45 o 
  -1   3  12      126.84      160.50     43.30 o 
   0   3  12      255.44      271.42     54.04 o 
   1   3  12      215.26      242.51     51.99 o 
   2   3  12       13.33       29.57     26.65 o 
   3   3  12       67.36       84.19     20.09 o 
   4   3  12       81.20      102.55     22.69 o 
  -3   4  12      279.92      298.66     58.27 o 
  -2   4  12      526.05      517.07     62.65 o 
  -1   4  12      238.43      270.40     54.91 o 
   0   4  12       40.11       92.37     33.59 o 
   1   4  12      837.38      794.62     76.60 o 
   2   4  12      306.51      372.63     63.46 o 
   3   4  12      146.34      114.94     41.48 o 
   4   4  12      117.42       48.94     27.99 o 
  -3   5  12      173.46      170.21     45.35 o 
  -2   5  12      270.78      371.53     61.78 o 
  -1   5  12      533.71      553.72     64.99 o 
   0   5  12      181.33      240.39     52.50 o 
   1   5  12       62.02       69.01     30.96 o 
   2   5  12      396.71      516.19     70.83 o 
   3   5  12      140.11      159.77     47.46 o 
  -2   6  12        0.44        0.44     17.31 o 
  -1   6  12        0.25        0.00     17.96 o 
   0   6  12       22.53       22.71     20.30 o 
   1   6  12      142.89      110.55     36.15 o 
   2   6  12      134.01      213.44     49.95 o 
  -1  -3  13       77.57       48.63     34.03 o 
   0  -3  13        6.44       14.97     22.71 o 
   1  -3  13        2.77       23.15     23.73 o 
   2  -3  13       61.59       77.40     29.87 o 
  -2  -2  13       32.33       57.47     36.22 o 
  -1  -2  13      117.36       93.32     40.24 o 
   0  -2  13       36.95       98.58     38.26 o 
   1  -2  13       59.62       81.05     35.56 o 
   2  -2  13       99.83       75.87     31.33 o 
  -3  -1  13      204.24      194.31     54.69 o 
  -2  -1  13       30.38       53.01     33.88 o 
  -1  -1  13        2.61       11.25     25.34 o 
   0  -1  13        2.56        9.93     22.49 o 
   1  -1  13       71.25      108.15     37.90 o 
   2  -1  13       38.32       51.92     30.30 o 
   3  -1  13        0.09       13.57     15.43 o 
  -3   0  13      310.24      402.72     70.76 o 
  -2   0  13      403.29      432.36     70.10 o 
  -1   0  13       99.31      124.06     42.43 o 
   0   0  13      113.23      226.73     53.23 o 
   1   0  13       86.35       99.02     36.44 o 
   2   0  13      215.20      221.11     51.92 o 
   3   0  13      354.01      396.11     42.90 o 
  -3   1  13      177.59      209.50     56.74 o 
  -2   1  13      325.25      387.38     67.62 o 
  -1   1  13       68.58      103.40     41.70 o 
   0   1  13       94.05      170.65     47.76 o 
   1   1  13      105.33      153.78     47.61 o 
   2   1  13      460.73      444.92     67.25 o 
   3   1  13      282.69      297.93     59.37 o 
  -2   2  13        1.88       29.43     28.84 o 
  -1   2  13      196.48      232.94     55.35 o 
   0   2  13        0.22        0.00     23.07 o 
   1   2  13       51.87       74.70     36.95 o 
   2   2  13       47.85       47.98     32.20 o 
   3   2  13        1.01        0.00     22.34 o 
  -2   3  13      121.43      172.92     45.20 o 
  -1   3  13      106.33      143.05     42.57 o 
   0   3  13        7.32       48.92     28.99 o 
   1   3  13      645.53      626.53     74.34 o 
   2   3  13      190.02      230.97     57.03 o 
   3   3  13      131.43      158.46     49.22 o 
  -1   4  13      789.09      674.58     73.46 o 
   0   4  13       13.00       18.40     17.09 o 
   1   4  13      266.06      266.68     59.51 o 
   2   4  13       61.75      120.27     44.25 o 
                                                 
